# Supplementary material for: rac-2,2′-(Thiane-2,6-di­yl)bis­[1-(4-bromo­phen­yl)ethanone]
Source: Acta Crystallogr Sect E Struct Rep Online. 2011 Apr 7;67(Pt 5):o1047. doi: 10.1107/S1600536811011792 (PMC3089314; doi:10.1107/S1600536811011792)
Supplement: Supplementary file 1 [file e-67-o1047-sup1.cif]

##############################################################################
#                                                                            #
# This CIF contains the data in a paper accepted for publication in          #
# Acta Crystallographica Section E. It conforms to the requirements of       #
# Notes for Authors for Acta Crystallographica Section E, and has been       #
# peer reviewed under the auspices of the IUCr Commission on Journals.       #
#                                                                            #
# Full details of the Crystallographic Information File format               #
# are given in the paper "The Crystallographic Information File (CIF):       #
# a New Standard Archive File for Crystallography" by S. R. Hall, F. H.      #
# Allen and I. D. Brown [Acta Cryst. (1991), A47, 655-685].                  #
#                                                                            #
# The current version of the core CIF dictionary is obtainable from          #
# ftp://ftp.iucr.org/pub/cif_core.dic.                                       #
#                                                                            #
# Software is freely available for graphical display of the structure(s)     #
# in this CIF. For information consult the CIF software page                 #
# http://www.iucr.org/resources/cif/software.                                #
#                                                                            #
# This file may be used for bona fide research purposes within the           #
# scientific community so long as proper attribution is given to the journal # 
# article from which it was obtained.                                        #
#                                                                            #
##############################################################################
data_I
_audit_creation_method     SHELXL-97
_chemical_name_systematic
;
<i>rac</i>-2,2'-(Thiane-2,6-diyl)bis[1-(4-bromophenyl)ethanone]
;
_chemical_name_common     ?
_chemical_formula_moiety     'C21 H20 Br2 O2 S'
_chemical_formula_sum     'C21 H20 Br2 O2 S'
_chemical_formula_iupac     'C21 H20 Br2 O2 S'
_chemical_formula_weight     496.25
_chemical_melting_point     ?
_symmetry_cell_setting     triclinic
_symmetry_space_group_name_H-M     'P -1'
_symmetry_space_group_name_Hall     '-P 1'
loop_
    _symmetry_equiv_pos_as_xyz
    'x, y, z'
    '-x, -y, -z'
_cell_length_a     6.484(4)
_cell_length_b     12.970(5)
_cell_length_c     13.076(4)
_cell_angle_alpha     71.14(3)
_cell_angle_beta     79.45(4)
_cell_angle_gamma     79.52(4)
_cell_volume     1014.1(7)
_cell_formula_units_Z     2
_cell_measurement_reflns_used     45
_cell_measurement_theta_min     5.63
_cell_measurement_theta_max     12.41
_cell_measurement_temperature     295(2)
_exptl_crystal_description     prism
_exptl_crystal_colour     colorless
_exptl_crystal_size_max     0.40
_exptl_crystal_size_mid     0.30
_exptl_crystal_size_min     0.20
_exptl_crystal_density_diffrn     1.625
_exptl_crystal_density_meas     ?
_exptl_crystal_density_method     'not measured'
_exptl_crystal_F_000     496
_exptl_absorpt_coefficient_mu     4.112
_exptl_absorpt_correction_type     psi-scan
_exptl_absorpt_process_details     '(North <i>et al.</i>, 1968)'
_exptl_absorpt_correction_T_min     0.3807
_exptl_absorpt_correction_T_max     0.4585
_exptl_special_details
;
;
_diffrn_ambient_temperature     295(2)
_diffrn_radiation_type     MoK\a
_diffrn_radiation_wavelength     0.71073
_diffrn_radiation_source     'fine-focus sealed tube'
_diffrn_radiation_monochromator     graphite
_diffrn_measurement_device_type     'Siemens P4 four-circle diffractometer'
_diffrn_measurement_method     '\w scans'
_diffrn_detector_area_resol_mean     ?
_diffrn_reflns_number     4549
_diffrn_reflns_av_R_equivalents     0.0323
_diffrn_reflns_av_sigmaI/netI     0.0631
_diffrn_reflns_theta_min     1.97
_diffrn_reflns_theta_max     25.05
_diffrn_reflns_theta_full     25.05
_diffrn_measured_fraction_theta_max     0.986
_diffrn_measured_fraction_theta_full     0.986
_diffrn_reflns_limit_h_min     -1
_diffrn_reflns_limit_h_max     7
_diffrn_reflns_limit_k_min     -14
_diffrn_reflns_limit_k_max     14
_diffrn_reflns_limit_l_min     -15
_diffrn_reflns_limit_l_max     15
_diffrn_standards_number     3
_diffrn_standards_interval_count     97
_diffrn_standards_interval_time     ?
_diffrn_standards_decay_%     0
_refine_special_details
;
Refinement of <i>F</i>^2^ against ALL reflections. The weighted <i>R</i>-factor
<i>wR</i> and goodness of fit <i>S</i> are based on <i>F</i>^2^, conventional
<i>R</i>-factors <i>R</i> are based on <i>F</i>, with <i>F</i> set to zero for
negative <i>F</i>^2^. The threshold expression of <i>F</i>^2^ >
\s(<i>F</i>^2^) is used only for calculating <i>R</i>-factors(gt) <i>etc</i>.
and is not relevant to the choice of reflections for refinement.
<i>R</i>-factors based on <i>F</i>^2^ are statistically about twice as large
as those based on <i>F</i>, and <i>R</i>- factors based on ALL data will be
even larger.
;
_reflns_number_total     3548
_reflns_number_gt     2220
_reflns_threshold_expression     'I>2\s(I)'
_refine_ls_structure_factor_coef     Fsqd
_refine_ls_matrix_type     full
_refine_ls_R_factor_all     0.1023
_refine_ls_R_factor_gt     0.0545
_refine_ls_wR_factor_gt     0.0966
_refine_ls_wR_factor_ref     0.1123
_refine_ls_goodness_of_fit_ref     1.071
_refine_ls_restrained_S_all     1.071
_refine_ls_number_reflns     3548
_refine_ls_number_parameters     235
_refine_ls_number_restraints     0
_refine_ls_hydrogen_treatment     constr
_refine_ls_weighting_scheme     calc
_refine_ls_weighting_details
           'calc w=1/[\s^2^(Fo^2^)+(0.0010P)^2^+2.00P] where P=(Fo^2^+2Fc^2^)/3'
_atom_sites_solution_hydrogens     geom
_atom_sites_solution_primary     direct
_atom_sites_solution_secondary     difmap
_refine_ls_shift/su_max     0.001
_refine_ls_shift/su_mean     0.000
_refine_diff_density_max     0.514
_refine_diff_density_min     -0.410
_refine_ls_extinction_method     none
_refine_ls_extinction_coef     ?
loop_
    _atom_type_symbol
    _atom_type_description
    _atom_type_scat_dispersion_real
    _atom_type_scat_dispersion_imag
    _atom_type_scat_source
    'C' 'C' 0.0033 0.0016
                         'International Tables Vol C Tables 4.2.6.8 and 6.1.1.4'
    'H' 'H' 0.0000 0.0000
                         'International Tables Vol C Tables 4.2.6.8 and 6.1.1.4'
    'O' 'O' 0.0106 0.0060
                         'International Tables Vol C Tables 4.2.6.8 and 6.1.1.4'
    'S' 'S' 0.1246 0.1234
                         'International Tables Vol C Tables 4.2.6.8 and 6.1.1.4'
    'Br' 'Br' -0.2901 2.4595
                         'International Tables Vol C Tables 4.2.6.8 and 6.1.1.4'
_computing_data_collection     'XSCANS (Bruker, 1997)'
_computing_cell_refinement     'XSCANS (Bruker, 1997)'
_computing_data_reduction     'XSCANS (Bruker, 1997)'
_computing_structure_solution     'SHELXS97 (Sheldrick, 2008)'
_computing_structure_refinement     'SHELXL97 (Sheldrick, 2008)'
_computing_molecular_graphics     'SHELXTL (Sheldrick, 2008)'
_computing_publication_material     'SHELXTL (Sheldrick, 2008)'
loop_
    _atom_site_type_symbol
    _atom_site_label
    _atom_site_fract_x
    _atom_site_fract_y
    _atom_site_fract_z
    _atom_site_U_iso_or_equiv
    _atom_site_adp_type
    _atom_site_calc_flag
    _atom_site_refinement_flags
    _atom_site_occupancy
    _atom_site_symmetry_multiplicity
    _atom_site_disorder_assembly
    _atom_site_disorder_group
    Br Br1 0.47955(9) 1.39832(4) 0.65329(4) 0.08336(16) Uani d . 1 1 . .
    Br Br2 0.87756(10) 0.46636(4) -0.19734(4) 0.09195(19) Uani d . 1 1 . .
    S S1 0.35503(17) 0.97967(9) 0.19248(8) 0.0594(3) Uani d . 1 1 . .
    O O1 -0.0519(5) 1.2370(2) 0.3377(2) 0.0755(9) Uani d . 1 1 . .
    O O2 0.0963(5) 0.8256(2) -0.0195(2) 0.0740(9) Uani d . 1 1 . .
    C C1 0.2190(6) 1.2490(3) 0.4300(3) 0.0477(10) Uani d . 1 1 . .
    C C2 0.4267(6) 1.2193(3) 0.4523(3) 0.0596(12) Uani d . 1 1 . .
    H H2A 0.5153 1.1687 0.4220 0.071 Uiso calc R 1 1 . .
    C C3 0.5051(7) 1.2633(3) 0.5185(3) 0.0673(13) Uani d . 1 1 . .
    H H3A 0.6453 1.2438 0.5316 0.081 Uiso calc R 1 1 . .
    C C4 0.3711(6) 1.3365(3) 0.5645(3) 0.0559(11) Uani d . 1 1 . .
    C C5 0.1643(7) 1.3678(3) 0.5447(3) 0.0597(12) Uani d . 1 1 . .
    H H5A 0.0760 1.4175 0.5764 0.072 Uiso calc R 1 1 . .
    C C6 0.0894(7) 1.3245(3) 0.4772(3) 0.0568(12) Uani d . 1 1 . .
    H H6A -0.0499 1.3460 0.4630 0.068 Uiso calc R 1 1 . .
    C C7 0.1259(7) 1.2030(3) 0.3601(3) 0.0543(11) Uani d . 1 1 . .
    C C8 0.2614(6) 1.1124(3) 0.3196(3) 0.0557(11) Uani d . 1 1 . .
    H H8A 0.3138 1.0552 0.3815 0.067 Uiso calc R 1 1 . .
    H H8B 0.3829 1.1420 0.2711 0.067 Uiso calc R 1 1 . .
    C C9 0.1493(6) 1.0605(3) 0.2598(3) 0.0494(10) Uani d . 1 1 . .
    H H9A 0.0776 1.1190 0.2042 0.059 Uiso calc R 1 1 . .
    C C10 -0.0111(6) 0.9885(3) 0.3336(3) 0.0601(12) Uani d . 1 1 . .
    H H10A -0.1162 1.0322 0.3709 0.072 Uiso calc R 1 1 . .
    H H10B 0.0599 0.9303 0.3884 0.072 Uiso calc R 1 1 . .
    C C11 -0.1229(6) 0.9372(3) 0.2727(3) 0.0650(13) Uani d . 1 1 . .
    H H11A -0.2286 0.8956 0.3238 0.078 Uiso calc R 1 1 . .
    H H11B -0.1954 0.9953 0.2184 0.078 Uiso calc R 1 1 . .
    C C12 0.0287(6) 0.8618(3) 0.2168(3) 0.0588(12) Uani d . 1 1 . .
    H H12A -0.0519 0.8293 0.1826 0.071 Uiso calc R 1 1 . .
    H H12B 0.0979 0.8027 0.2717 0.071 Uiso calc R 1 1 . .
    C C13 0.1970(6) 0.9190(3) 0.1311(3) 0.0517(11) Uani d . 1 1 . .
    H H13A 0.1284 0.9771 0.0739 0.062 Uiso calc R 1 1 . .
    C C14 0.3569(6) 0.8426(3) 0.0794(3) 0.0561(12) Uani d . 1 1 . .
    H H14A 0.4755 0.8815 0.0400 0.067 Uiso calc R 1 1 . .
    H H14B 0.4100 0.7805 0.1374 0.067 Uiso calc R 1 1 . .
    C C15 0.2757(7) 0.7987(3) 0.0020(3) 0.0543(12) Uani d . 1 1 . .
    C C16 0.4289(6) 0.7209(3) -0.0478(3) 0.0530(11) Uani d . 1 1 . .
    C C17 0.3596(7) 0.6792(3) -0.1196(3) 0.0645(13) Uani d . 1 1 . .
    H H17A 0.2225 0.7017 -0.1372 0.077 Uiso calc R 1 1 . .
    C C18 0.4938(7) 0.6047(3) -0.1650(3) 0.0667(13) Uani d . 1 1 . .
    H H18A 0.4479 0.5780 -0.2137 0.080 Uiso calc R 1 1 . .
    C C19 0.6922(7) 0.5709(3) -0.1379(3) 0.0646(13) Uani d . 1 1 . .
    C C20 0.7680(8) 0.6127(3) -0.0700(3) 0.0719(14) Uani d . 1 1 . .
    H H20A 0.9069 0.5912 -0.0550 0.086 Uiso calc R 1 1 . .
    C C21 0.6352(7) 0.6872(3) -0.0241(3) 0.0657(13) Uani d . 1 1 . .
    H H21A 0.6846 0.7148 0.0229 0.079 Uiso calc R 1 1 . .
loop_
    _atom_site_aniso_label
    _atom_site_aniso_U_11
    _atom_site_aniso_U_22
    _atom_site_aniso_U_33
    _atom_site_aniso_U_12
    _atom_site_aniso_U_13
    _atom_site_aniso_U_23
    Br1 0.1169(4) 0.0718(3) 0.0768(3) -0.0107(3) -0.0346(3) -0.0323(2)
    Br2 0.1217(5) 0.0730(3) 0.0745(3) 0.0071(3) 0.0042(3) -0.0334(2)
    S1 0.0517(6) 0.0715(6) 0.0667(6) -0.0140(5) -0.0006(5) -0.0374(5)
    O1 0.0630(18) 0.0824(17) 0.0972(18) 0.0060(16) -0.0260(15) -0.0490(15)
    O2 0.0769(19) 0.0751(17) 0.0793(17) 0.0154(16) -0.0348(15) -0.0364(14)
    C1 0.051(2) 0.0488(19) 0.0465(19) -0.0129(18) -0.0055(17) -0.0160(16)
    C2 0.049(2) 0.067(2) 0.067(2) -0.004(2) 0.000(2) -0.0335(19)
    C3 0.063(3) 0.075(3) 0.074(3) -0.010(2) -0.014(2) -0.033(2)
    C4 0.070(3) 0.053(2) 0.050(2) -0.016(2) -0.013(2) -0.0154(17)
    C5 0.076(3) 0.050(2) 0.052(2) 0.003(2) -0.011(2) -0.0193(17)
    C6 0.058(3) 0.055(2) 0.056(2) -0.001(2) -0.012(2) -0.0159(18)
    C7 0.055(2) 0.055(2) 0.053(2) -0.007(2) -0.0016(19) -0.0191(17)
    C8 0.056(2) 0.060(2) 0.058(2) -0.013(2) -0.0022(19) -0.0272(17)
    C9 0.043(2) 0.057(2) 0.0519(19) -0.0110(18) -0.0026(17) -0.0212(17)
    C10 0.056(2) 0.064(2) 0.061(2) -0.012(2) 0.004(2) -0.0246(19)
    C11 0.052(2) 0.070(3) 0.072(3) -0.017(2) 0.000(2) -0.019(2)
    C12 0.063(3) 0.058(2) 0.059(2) -0.024(2) -0.005(2) -0.0159(19)
    C13 0.057(2) 0.051(2) 0.0507(19) -0.0033(19) -0.0162(18) -0.0179(16)
    C14 0.063(3) 0.055(2) 0.055(2) -0.010(2) -0.011(2) -0.0196(18)
    C15 0.072(3) 0.0383(19) 0.052(2) -0.006(2) -0.013(2) -0.0118(16)
    C16 0.066(3) 0.0443(19) 0.051(2) -0.0110(19) -0.0120(19) -0.0125(17)
    C17 0.074(3) 0.065(2) 0.060(2) -0.010(2) -0.016(2) -0.0232(19)
    C18 0.080(3) 0.068(2) 0.064(2) -0.016(2) -0.011(2) -0.0317(19)
    C19 0.083(3) 0.054(2) 0.053(2) -0.007(2) 0.001(2) -0.0183(19)
    C20 0.078(3) 0.063(2) 0.074(3) 0.004(2) -0.013(2) -0.026(2)
    C21 0.075(3) 0.068(2) 0.061(2) -0.007(2) -0.015(2) -0.0262(19)
_geom_special_details
;
All e.s.d.'s (except the e.s.d. in the dihedral angle between two l.s. planes)
are estimated using the full covariance matrix. The cell e.s.d.'s are taken
into account individually in the estimation of e.s.d.'s in distances, angles
and torsion angles; correlations between e.s.d.'s in cell parameters are only
used when they are defined by crystal symmetry. An approximate (isotropic)
treatment of cell e.s.d.'s is used for estimating e.s.d.'s involving l.s.
planes.
;
loop_
    _geom_bond_atom_site_label_1
    _geom_bond_atom_site_label_2
    _geom_bond_site_symmetry_2
    _geom_bond_distance
    _geom_bond_publ_flag
    Br1 C4 . 1.895(4) ?
    Br2 C19 . 1.906(4) ?
    S1 C9 . 1.819(4) ?
    S1 C13 . 1.820(4) ?
    O1 C7 . 1.210(5) ?
    O2 C15 . 1.209(5) ?
    C1 C2 . 1.389(5) ?
    C1 C6 . 1.395(5) ?
    C1 C7 . 1.497(6) ?
    C2 C3 . 1.386(6) ?
    C2 H2A . 0.9300 ?
    C3 C4 . 1.377(6) ?
    C3 H3A . 0.9300 ?
    C4 C5 . 1.375(6) ?
    C5 C6 . 1.381(6) ?
    C5 H5A . 0.9300 ?
    C6 H6A . 0.9300 ?
    C7 C8 . 1.513(5) ?
    C8 C9 . 1.523(6) ?
    C8 H8A . 0.9700 ?
    C8 H8B . 0.9700 ?
    C9 C10 . 1.512(5) ?
    C9 H9A . 0.9800 ?
    C10 C11 . 1.528(6) ?
    C10 H10A . 0.9700 ?
    C10 H10B . 0.9700 ?
    C11 C12 . 1.518(6) ?
    C11 H11A . 0.9700 ?
    C11 H11B . 0.9700 ?
    C12 C13 . 1.518(5) ?
    C12 H12A . 0.9700 ?
    C12 H12B . 0.9700 ?
    C13 C14 . 1.523(5) ?
    C13 H13A . 0.9800 ?
    C14 C15 . 1.517(6) ?
    C14 H14A . 0.9700 ?
    C14 H14B . 0.9700 ?
    C15 C16 . 1.500(5) ?
    C16 C21 . 1.389(6) ?
    C16 C17 . 1.396(6) ?
    C17 C18 . 1.385(6) ?
    C17 H17A . 0.9300 ?
    C18 C19 . 1.354(6) ?
    C18 H18A . 0.9300 ?
    C19 C20 . 1.376(7) ?
    C20 C21 . 1.385(6) ?
    C20 H20A . 0.9300 ?
    C21 H21A . 0.9300 ?
loop_
    _geom_angle_atom_site_label_1
    _geom_angle_atom_site_label_2
    _geom_angle_atom_site_label_3
    _geom_angle_site_symmetry_1
    _geom_angle_site_symmetry_3
    _geom_angle
    _geom_angle_publ_flag
    C9 S1 C13 . . 101.01(18) ?
    C2 C1 C6 . . 117.9(4) ?
    C2 C1 C7 . . 123.7(4) ?
    C6 C1 C7 . . 118.4(4) ?
    C3 C2 C1 . . 121.6(4) ?
    C3 C2 H2A . . 119.2 ?
    C1 C2 H2A . . 119.2 ?
    C4 C3 C2 . . 118.6(4) ?
    C4 C3 H3A . . 120.7 ?
    C2 C3 H3A . . 120.7 ?
    C5 C4 C3 . . 121.6(4) ?
    C5 C4 Br1 . . 119.8(3) ?
    C3 C4 Br1 . . 118.6(3) ?
    C4 C5 C6 . . 119.1(4) ?
    C4 C5 H5A . . 120.5 ?
    C6 C5 H5A . . 120.5 ?
    C5 C6 C1 . . 121.2(4) ?
    C5 C6 H6A . . 119.4 ?
    C1 C6 H6A . . 119.4 ?
    O1 C7 C1 . . 120.8(4) ?
    O1 C7 C8 . . 121.6(4) ?
    C1 C7 C8 . . 117.6(3) ?
    C7 C8 C9 . . 114.9(3) ?
    C7 C8 H8A . . 108.5 ?
    C9 C8 H8A . . 108.5 ?
    C7 C8 H8B . . 108.5 ?
    C9 C8 H8B . . 108.5 ?
    H8A C8 H8B . . 107.5 ?
    C10 C9 C8 . . 113.7(3) ?
    C10 C9 S1 . . 110.1(3) ?
    C8 C9 S1 . . 106.4(3) ?
    C10 C9 H9A . . 108.8 ?
    C8 C9 H9A . . 108.8 ?
    S1 C9 H9A . . 108.8 ?
    C9 C10 C11 . . 113.2(3) ?
    C9 C10 H10A . . 108.9 ?
    C11 C10 H10A . . 108.9 ?
    C9 C10 H10B . . 108.9 ?
    C11 C10 H10B . . 108.9 ?
    H10A C10 H10B . . 107.7 ?
    C12 C11 C10 . . 112.6(3) ?
    C12 C11 H11A . . 109.1 ?
    C10 C11 H11A . . 109.1 ?
    C12 C11 H11B . . 109.1 ?
    C10 C11 H11B . . 109.1 ?
    H11A C11 H11B . . 107.8 ?
    C11 C12 C13 . . 114.0(3) ?
    C11 C12 H12A . . 108.8 ?
    C13 C12 H12A . . 108.8 ?
    C11 C12 H12B . . 108.8 ?
    C13 C12 H12B . . 108.8 ?
    H12A C12 H12B . . 107.7 ?
    C12 C13 C14 . . 114.1(3) ?
    C12 C13 S1 . . 110.2(3) ?
    C14 C13 S1 . . 104.6(3) ?
    C12 C13 H13A . . 109.2 ?
    C14 C13 H13A . . 109.2 ?
    S1 C13 H13A . . 109.2 ?
    C15 C14 C13 . . 116.0(3) ?
    C15 C14 H14A . . 108.3 ?
    C13 C14 H14A . . 108.3 ?
    C15 C14 H14B . . 108.3 ?
    C13 C14 H14B . . 108.3 ?
    H14A C14 H14B . . 107.4 ?
    O2 C15 C16 . . 121.3(4) ?
    O2 C15 C14 . . 121.8(4) ?
    C16 C15 C14 . . 117.0(4) ?
    C21 C16 C17 . . 118.6(4) ?
    C21 C16 C15 . . 122.9(4) ?
    C17 C16 C15 . . 118.5(4) ?
    C18 C17 C16 . . 120.4(4) ?
    C18 C17 H17A . . 119.8 ?
    C16 C17 H17A . . 119.8 ?
    C19 C18 C17 . . 119.6(4) ?
    C19 C18 H18A . . 120.2 ?
    C17 C18 H18A . . 120.2 ?
    C18 C19 C20 . . 121.5(4) ?
    C18 C19 Br2 . . 120.3(4) ?
    C20 C19 Br2 . . 118.1(4) ?
    C19 C20 C21 . . 119.3(5) ?
    C19 C20 H20A . . 120.4 ?
    C21 C20 H20A . . 120.4 ?
    C20 C21 C16 . . 120.5(4) ?
    C20 C21 H21A . . 119.8 ?
    C16 C21 H21A . . 119.8 ?
data_global
_journal_date_recd_electronic     2011-03-17
_journal_date_accepted     2011-03-30
_journal_name_full     'Acta Crystallographica, Section E'
_journal_year     2011
_journal_volume     67
_journal_issue      5
_journal_page_first     o1047
_journal_page_last     o1047
_journal_paper_category     QO
_journal_coeditor_code     ZS2103
_publ_contact_author_name     'Dr. L-Q.Liu'
_publ_contact_author_address
;College of Chemistry and Chemical Engineering
Graduate University of Chinese,
 Academy of Sciences, Beijing, 100049, People's Republic of China
;
_publ_contact_author_email     liqiangliu@163.com
_publ_contact_author_fax     +86-10-88256092
_publ_contact_author_phone     +86-10-88256224
_publ_section_title
;
<i>rac</i>-2,2'-(Thiane-2,6-diyl)bis[1-(4-bromophenyl)ethanone]
;
loop_
    _publ_author_name
    _publ_author_footnote
    _publ_author_address
    'Liu, Li-Qiang' .
;
College of Chemistry and Chemical Engineering, Graduate University of Chinese
Academy of Sciences, Beijing, 100049, People's Republic of China
;
    'Yang, Jing-Kui' .
;
College of Chemistry and Chemical Engineering, Graduate University of Chinese
Academy of Sciences, Beijing, 100049, People's Republic of China
;
