# Supplementary material for: rac-2,2′-(Thiane-2,6-di­yl)bis­[1-(4-bromo­phen­yl)ethanone]
Source: Acta Crystallogr Sect E Struct Rep Online. 2011 Apr 7;67(Pt 5):o1047. doi: 10.1107/S1600536811011792 (PMC3089314; doi:10.1107/S1600536811011792)
Supplement: Supplementary file 2 [file e-67-o1047-Isup2.hkl]

# 
# h,k,l, Fc-squared, Fo-squared, sigma(Fo-squared) and status flag 
# 
data_I
_shelx_title ' liulq-3 in P-1' 
_shelx_refln_list_code          4 
_shelx_F_calc_maximum      239.91 
_exptl_crystal_F_000       496.00 
_reflns_d_resolution_high  0.8393 
 
loop_ 
 _symmetry_equiv_pos_as_xyz 
 'x, y, z' 
 '-x, -y, -z' 
 
_cell_length_a     6.4844 
_cell_length_b    12.9699 
_cell_length_c    13.0760 
_cell_angle_alpha  71.140 
_cell_angle_beta   79.449 
_cell_angle_gamma  79.517 
 
_shelx_F_squared_multiplier     1.000 
 
loop_ 
 _refln_index_h 
 _refln_index_k 
 _refln_index_l 
 _refln_F_squared_calc 
 _refln_F_squared_meas 
 _refln_F_squared_sigma 
 _refln_observed_status 
   1   0   0      234.30      240.84      6.57 o 
   2   0   0     2469.65     2431.15    104.93 o 
   3   0   0     1346.19     1362.60     50.25 o 
   4   0   0      315.29      308.85     15.51 o 
   5   0   0      220.32      229.33     17.37 o 
   6   0   0       48.40       41.97     17.26 o 
   7   0   0       19.97       25.18     18.77 o 
  -7   1   0        6.29      -19.12     19.12 o 
  -6   1   0        2.40      -13.76     15.39 o 
  -5   1   0      270.70      318.06     19.35 o 
  -4   1   0      456.00      505.89     22.27 o 
  -3   1   0     1967.92     1804.71     67.74 o 
  -2   1   0     2037.07     1976.10     67.62 o 
  -1   1   0     2715.76     2632.87     61.74 o 
   1   1   0      547.06      412.31     14.46 o 
   2   1   0     1162.20      993.24     36.49 o 
   3   1   0     4090.04     3666.90    155.88 o 
   4   1   0       77.76      110.76     13.06 o 
   5   1   0      250.49      230.27     17.26 o 
   6   1   0       44.12       17.26     16.21 o 
   7   1   0        1.71       19.00     18.07 o 
  -7   2   0        7.56        6.18     19.35 o 
  -5   2   0      131.70      124.17     17.02 o 
  -4   2   0      254.13      233.76     16.21 o 
  -3   2   0      521.80      503.91     20.40 o 
  -2   2   0      484.67      534.57     21.57 o 
  -1   2   0       16.74        4.54      3.75 o 
   0   2   0     1287.45     1350.39     44.93 o 
   1   2   0     3805.60     3899.92     76.56 o 
   2   2   0     1303.20     1282.85     54.10 o 
   3   2   0       71.21       60.04      8.74 o 
   4   2   0      255.43      225.14     15.62 o 
   5   2   0        0.50       -2.91     11.78 o 
   6   2   0      248.86      278.65     21.10 o 
   7   2   0       11.81       -3.85     17.49 o 
  -7   3   0       10.25       23.67     20.87 o 
  -6   3   0        9.15        7.00     18.77 o 
  -5   3   0      395.09      405.04     22.39 o 
  -4   3   0       28.01       25.30     12.01 o 
  -3   3   0      149.00      141.77     12.13 o 
  -2   3   0      167.98      146.79      9.91 o 
  -1   3   0     4157.24     4545.71    107.37 o 
   0   3   0      125.29      139.26      5.64 o 
   1   3   0     6102.78     6701.25    113.39 o 
   2   3   0      869.47      890.64     37.78 o 
   3   3   0      277.97      269.56     12.59 o 
   4   3   0       34.15       51.77     11.66 o 
   5   3   0       17.59       53.63     13.52 o 
   6   3   0      251.83      263.85     21.45 o 
   7   3   0       59.57       65.52     19.59 o 
  -6   4   0       17.79       13.06     18.54 o 
  -5   4   0        6.07        5.83     14.81 o 
  -4   4   0      141.94      166.49     16.09 o 
  -3   4   0     1030.16     1089.19     43.84 o 
  -2   4   0     1176.23     1144.57     40.92 o 
  -1   4   0     5773.31     5928.14    133.73 o 
   0   4   0        0.31       -2.16      8.28 o 
   1   4   0      486.11      511.19     16.67 o 
   2   4   0     4949.76     4619.10    176.05 o 
   3   4   0       39.15       12.82      8.63 o 
   4   4   0     1522.64     1562.43     61.79 o 
   5   4   0      127.14      124.29     15.97 o 
   6   4   0        7.25       17.02     16.21 o 
   7   4   0        9.82       -5.13     18.42 o 
  -6   5   0       12.91       16.79     19.59 o 
  -4   5   0      187.45      190.04     18.42 o 
  -3   5   0      509.64      504.26     23.67 o 
  -2   5   0      131.76      108.66     11.54 o 
  -1   5   0     5385.85     5516.72    146.03 o 
   0   5   0     2356.51     2440.78     64.65 o 
   1   5   0      626.89      617.98     17.55 o 
   2   5   0     2530.33     2671.80     98.99 o 
   3   5   0       65.10       66.81     10.03 o 
   4   5   0      348.77      371.46     18.42 o 
   5   5   0      116.95      162.99     16.44 o 
   6   5   0       65.88       81.26     18.30 o 
   7   5   0       12.16       26.23     19.35 o 
  -6   6   0       37.53       54.56     20.29 o 
  -5   6   0        0.06      -15.51     16.09 o 
  -4   6   0     1316.64     1287.63     43.72 o 
  -3   6   0     2288.29     2332.05     84.41 o 
  -2   6   0      365.87      345.81     16.32 o 
  -1   6   0     2984.86     3006.15     78.02 o 
   0   6   0      120.35      124.65     21.45 o 
   1   6   0      129.19      125.53      7.90 o 
   2   6   0     2712.18     2834.44    109.36 o 
   3   6   0      168.85      184.10     13.99 o 
   4   6   0      159.70      139.21     15.62 o 
   5   6   0       24.57       60.86     14.46 o 
   6   6   0       75.87       76.72     17.84 o 
   7   6   0        9.84        2.91     18.19 o 
  -6   7   0       24.58       39.52     21.57 o 
  -5   7   0        5.70       26.35     18.65 o 
  -4   7   0       48.02       49.32     16.91 o 
  -3   7   0        7.74       15.51     14.11 o 
  -2   7   0        2.35       22.04     11.19 o 
  -1   7   0     3418.94     3441.91     95.36 o 
   0   7   0       38.04       57.55     22.68 o 
   1   7   0      249.01      241.05     15.22 o 
   2   7   0      404.79      415.65     17.95 o 
   3   7   0      568.05      511.25     27.98 o 
   4   7   0       11.53      -11.78     14.22 o 
   5   7   0        0.28        6.53     14.57 o 
   6   7   0        9.02        7.35     17.61 o 
   7   7   0       17.44       23.78     20.87 o 
  -5   8   0       30.66       41.86     19.59 o 
  -4   8   0       79.59       70.42     18.30 o 
  -3   8   0        4.83       10.61     15.04 o 
  -2   8   0     1088.16     1107.15     53.17 o 
  -1   8   0       15.46       32.59     17.43 o 
   0   8   0       44.43       42.44      8.52 o 
   1   8   0      447.65      404.83     13.62 o 
   2   8   0      132.37      104.23     15.62 o 
   3   8   0       10.91       -1.75     12.24 o 
   4   8   0      450.29      440.71     23.32 o 
   5   8   0        2.50       -1.40     16.21 o 
   6   8   0       60.21       92.34     21.92 o 
  -5   9   0       35.82       21.10     22.04 o 
  -4   9   0      124.23      151.92     21.57 o 
  -3   9   0        7.68       -0.35     15.97 o 
  -2   9   0      369.18      376.59     21.57 o 
  -1   9   0       11.44       22.40     11.02 o 
   0   9   0       48.32       47.57     13.17 o 
   1   9   0     1310.70     1210.62     29.88 o 
   2   9   0      149.05      144.92     17.72 o 
   3   9   0     1799.04     1658.15     81.50 o 
   4   9   0        9.54       41.62     15.74 o 
   5   9   0        2.01       18.54     16.44 o 
   6   9   0       16.53       -4.55     19.12 o 
  -4  10   0       57.12       57.71     21.10 o 
  -3  10   0       21.14       19.00     18.30 o 
  -2  10   0      364.45      343.24     22.50 o 
  -1  10   0      184.32      178.76     13.99 o 
   0  10   0       96.05       79.18     15.86 o 
   1  10   0     1072.46      946.06     33.71 o 
   2  10   0        1.37       -2.45     15.16 o 
   3  10   0      109.82       92.81     17.37 o 
   4  10   0      162.13      204.73     21.69 o 
   5  10   0       62.05       83.01     19.70 o 
   6  10   0       12.34       13.17     21.34 o 
  -4  11   0       41.52       66.57     22.62 o 
  -3  11   0       24.77       32.76     19.00 o 
  -2  11   0      121.19      112.51     19.00 o 
  -1  11   0       25.38       14.44     12.81 o 
   0  11   0        4.92        5.87     10.96 o 
   1  11   0      540.65      539.84     35.09 o 
   2  11   0       53.18       57.25     18.07 o 
   3  11   0        2.87        5.60     16.09 o 
   4  11   0        0.62      -16.32     17.14 o 
   5  11   0       22.05        4.43     19.00 o 
  -3  12   0        6.42       37.19     21.57 o 
  -2  12   0       82.04       81.96     18.89 o 
  -1  12   0       46.26       43.35     13.91 o 
   0  12   0       10.55       10.15     23.32 o 
   1  12   0       21.74       14.48     13.23 o 
   2  12   0       41.54       29.50     17.95 o 
   3  12   0       52.61       66.92     19.12 o 
   4  12   0        3.78       16.79     18.65 o 
   5  12   0        0.64       -1.98     21.45 o 
  -1  13   0        0.04        6.46     18.77 o 
   0  13   0      103.12      126.08     24.54 o 
   1  13   0       46.72       55.71     35.74 o 
   2  13   0       48.50       42.44     19.94 o 
   3  13   0        6.09      -15.27     19.00 o 
   4  13   0        0.37       23.08     21.45 o 
  -1  14   0        0.67       -7.35     16.26 o 
   0  14   0       81.28       72.52     31.60 o 
   1  14   0       24.02       11.99     14.46 o 
   2  14   0       24.05        1.05     22.27 o 
   3  14   0       50.06       46.05     22.39 o 
  -2 -14   1        0.30       -4.08     21.22 o 
  -1 -14   1       43.64       57.52     15.41 o 
   0 -14   1        2.03       -5.98     16.79 o 
  -3 -13   1       19.45       33.34     20.52 o 
  -2 -13   1        2.05       -4.55     19.70 o 
  -1 -13   1      118.36      104.26     16.41 o 
   0 -13   1       49.55       43.20     14.44 o 
   1 -13   1        1.44      -15.45     15.45 o 
   2 -13   1       66.14       52.35     20.05 o 
  -4 -12   1        1.37       13.06     19.59 o 
  -3 -12   1      154.98      127.55     22.39 o 
  -2 -12   1        2.45        0.12     18.65 o 
  -1 -12   1       15.15       39.21     13.60 o 
   0 -12   1       11.25        7.74     12.24 o 
   1 -12   1        6.10        9.08     14.66 o 
   2 -12   1       74.84      103.65     20.29 o 
   3 -12   1        0.22        9.68     20.64 o 
  -5 -11   1        0.19        5.71     19.24 o 
  -4 -11   1        1.66       15.27     18.77 o 
  -3 -11   1        7.11       21.10     16.32 o 
  -2 -11   1        2.99       23.43     17.26 o 
  -1 -11   1       59.63       60.73     12.60 o 
   0 -11   1       39.62       57.13     12.14 o 
   1 -11   1       64.75       59.66     13.93 o 
   2 -11   1       12.30        9.33     15.86 o 
   3 -11   1       42.61       18.42     19.59 o 
   4 -11   1        3.96       10.96     22.62 o 
  -5 -10   1       11.51       30.78     18.30 o 
  -4 -10   1       13.17        1.28     17.26 o 
  -3 -10   1      105.46       71.82     17.14 o 
  -2 -10   1      352.73      380.09     23.20 o 
  -1 -10   1       32.81       39.93     23.73 o 
   0 -10   1       73.28       49.94     11.06 o 
   1 -10   1      350.34      357.88     16.83 o 
   2 -10   1        0.12       28.68     14.69 o 
   3 -10   1        6.07        9.09     17.02 o 
   4 -10   1       26.18       56.90     20.05 o 
  -6  -9   1        0.01       33.34     19.94 o 
  -5  -9   1       29.93       74.73     18.30 o 
  -4  -9   1      219.35      222.81     21.57 o 
  -3  -9   1       49.41       11.43     16.67 o 
  -2  -9   1       46.75       29.73     15.97 o 
  -1  -9   1      107.16       99.75     23.20 o 
   0  -9   1      331.13      318.70     22.85 o 
   1  -9   1     1121.06     1061.12     43.66 o 
   2  -9   1       27.56       33.81     14.34 o 
   3  -9   1      140.33      133.96     19.47 o 
   4  -9   1      222.30      204.85     23.78 o 
   5  -9   1        9.01       11.66     22.27 o 
  -6  -8   1        0.20       12.71     17.37 o 
  -5  -8   1        0.46       -7.23     15.51 o 
  -4  -8   1       94.35      109.25     16.79 o 
  -3  -8   1       17.59       36.49     13.76 o 
  -2  -8   1      939.93      921.07     27.98 o 
  -1  -8   1      608.67      555.36     15.60 o 
   0  -8   1      498.05      466.73     14.71 o 
   1  -8   1     1527.70     1503.35     41.62 o 
   2  -8   1       15.56       47.69     13.99 o 
   3  -8   1       31.02       17.61     15.16 o 
   4  -8   1      179.08      209.51     22.62 o 
   5  -8   1        2.06      -12.01     20.40 o 
  -6  -7   1       22.66       39.87     19.35 o 
  -5  -7   1       59.82       66.34     16.21 o 
  -4  -7   1      540.39      524.19     24.37 o 
  -3  -7   1       12.82        6.41     12.01 o 
  -2  -7   1      267.21      269.91     16.79 o 
  -1  -7   1      398.23      403.27     29.73 o 
   0  -7   1       36.40       36.68      7.79 o 
   1  -7   1     2330.11     2418.89     72.75 o 
   2  -7   1      135.40      160.78     17.26 o 
   3  -7   1       95.91      100.27     17.14 o 
   4  -7   1      124.59      114.61     18.07 o 
   5  -7   1       41.07       62.14     19.35 o 
   6  -7   1        1.15        9.68     21.10 o 
  -7  -6   1        2.67        3.50     19.82 o 
  -6  -6   1        3.74       12.24     16.67 o 
  -5  -6   1       60.63       55.96     15.86 o 
  -3  -6   1       12.06        5.83     10.49 o 
  -2  -6   1       56.00       45.00     11.19 o 
  -1  -6   1     1620.98     1453.19     78.47 o 
   0  -6   1     1287.51     1306.96     37.72 o 
   1  -6   1      458.82      449.77     16.56 o 
   2  -6   1      323.68      327.39     16.56 o 
   3  -6   1      889.11      875.01     27.52 o 
   4  -6   1      114.17      107.38     17.14 o 
   5  -6   1       18.50        3.85     16.09 o 
   6  -6   1        1.17       19.12     21.10 o 
  -7  -5   1        5.83       -8.28     18.54 o 
  -6  -5   1        4.22       17.37     16.32 o 
  -5  -5   1       52.51       31.95     14.22 o 
  -4  -5   1      167.28      194.47     16.79 o 
  -3  -5   1      204.45      157.05     13.06 o 
  -2  -5   1     1507.95     1534.45     65.41 o 
  -1  -5   1        6.87       13.76      6.30 o 
   0  -5   1     2545.93     2484.09     76.60 o 
   1  -5   1       77.61       78.29      7.35 o 
   2  -5   1        3.02       19.59      9.09 o 
   3  -5   1     1311.39     1133.85     36.73 o 
   4  -5   1      189.20      205.67     18.77 o 
   6  -5   1       31.23       28.68     18.54 o 
  -7  -4   1        6.41       24.83     19.47 o 
  -6  -4   1        4.33       13.76     16.21 o 
  -5  -4   1      482.63      449.11     22.04 o 
  -4  -4   1      138.43      108.08     14.81 o 
  -3  -4   1      305.28      341.73     14.57 o 
  -2  -4   1      180.65      207.42     11.43 o 
  -1  -4   1       43.10       46.19      7.17 o 
   0  -4   1     2332.11     2363.89    196.86 o 
   1  -4   1     1052.46     1076.42     27.58 o 
   2  -4   1      861.60      915.59     41.27 o 
   3  -4   1     1548.35     1606.97     57.83 o 
   4  -4   1        1.74       11.19     12.48 o 
   5  -4   1        1.58       13.17     15.39 o 
   6  -4   1        2.32        6.88     17.84 o 
  -7  -3   1       24.83        1.52     18.89 o 
  -6  -3   1       15.04       25.30     16.32 o 
  -5  -3   1       12.50       16.32     13.17 o 
  -4  -3   1       69.53       81.96     12.36 o 
  -3  -3   1      594.01      507.17     22.62 o 
  -2  -3   1     6145.04     5699.19    181.18 o 
  -1  -3   1     3836.49     4195.40     99.28 o 
   0  -3   1    16804.25    17563.42    324.65 o 
   1  -3   1        8.59       46.50     24.37 o 
   2  -3   1      467.96      501.81     19.35 o 
   3  -3   1     1591.81     1618.98     66.69 o 
   4  -3   1        4.82       -1.40     11.89 o 
   5  -3   1      273.08      308.97     20.29 o 
   6  -3   1       59.82       95.84     18.65 o 
   7  -3   1        1.17       10.26     20.52 o 
  -7  -2   1        1.33       -8.74     18.07 o 
  -6  -2   1       17.28       42.44     16.09 o 
  -5  -2   1      588.27      601.03     22.97 o 
  -4  -2   1      231.80      228.28     15.51 o 
  -3  -2   1     1770.95     1847.61     75.08 o 
  -2  -2   1     1139.43     1131.51     44.77 o 
  -1  -2   1     4711.30     4799.42     92.00 o 
   0  -2   1     4442.43     4789.89     91.52 o 
   1  -2   1     5570.10     5829.78    220.41 o 
   2  -2   1       33.02       32.18      7.23 o 
   3  -2   1     2529.64     2501.92     99.34 o 
   4  -2   1      403.45      398.27     25.53 o 
   5  -2   1        5.44       23.43     12.94 o 
   6  -2   1       16.65       22.27     16.32 o 
   7  -2   1        0.83        4.43     18.77 o 
  -7  -1   1        0.86       26.58     19.47 o 
  -6  -1   1       12.85       14.11     15.74 o 
  -5  -1   1       11.24       -8.74     12.48 o 
  -4  -1   1      165.47      202.75     14.57 o 
  -3  -1   1      314.11      276.55     12.36 o 
  -2  -1   1     5202.36     5478.25    160.66 o 
  -1  -1   1     1890.35     1878.03    103.07 o 
   0  -1   1       23.78       42.21      3.15 o 
   1  -1   1     5142.75     5212.14    172.20 o 
   2  -1   1     3911.42     3942.17    141.42 o 
   3  -1   1       51.69       81.73      9.68 o 
   4  -1   1      232.29      282.50     15.62 o 
   5  -1   1        1.67        9.33     12.71 o 
   6  -1   1       23.88       12.71     15.27 o 
   7  -1   1       18.47       23.78     19.35 o 
  -7   0   1       10.94       24.13     19.35 o 
  -6   0   1        1.92      -15.86     15.86 o 
  -5   0   1      285.45      270.84     18.89 o 
  -4   0   1      113.85      122.77     13.06 o 
  -3   0   1      956.29      875.13     32.41 o 
  -2   0   1      157.86      133.15      8.63 o 
  -1   0   1     9627.96     9276.32    105.15 o 
   1   0   1     4765.94     4568.25    220.53 o 
   2   0   1     7176.80     6653.37    169.06 o 
   3   0   1      650.19      727.06     37.43 o 
   4   0   1     1039.15     1087.09     39.52 o 
   5   0   1      484.52      488.98     22.04 o 
   6   0   1        6.59       41.62     15.51 o 
   7   0   1        2.44        5.83     17.37 o 
  -7   1   1        0.11       -8.63     18.54 o 
  -6   1   1      256.75      281.68     22.27 o 
  -5   1   1       10.86        4.43     13.64 o 
  -4   1   1       44.74       39.06     12.24 o 
  -3   1   1     1826.62     1918.15     75.20 o 
  -2   1   1     1005.23     1056.66     38.82 o 
  -1   1   1    11785.45    12053.05    189.93 o 
   0   1   1      826.28       82.86    403.64 o 
   1   1   1       37.31       16.02      2.22 o 
   2   1   1    13560.11    12736.03    223.04 o 
   3   1   1        8.81        9.56      7.35 o 
   4   1   1       17.72       37.19     10.61 o 
   5   1   1       13.21       22.27     12.71 o 
   6   1   1        2.54       -1.05     14.34 o 
   7   1   1      102.65       98.99     20.40 o 
  -7   2   1        9.18       12.82     21.10 o 
  -6   2   1        1.44      -15.39     15.39 o 
  -5   2   1       12.59        8.98     14.46 o 
  -4   2   1       36.37       34.39     12.01 o 
  -3   2   1     3351.90     3225.60    114.38 o 
  -2   2   1       14.46       17.61      6.30 o 
  -1   2   1     5510.80     5518.32    101.57 o 
   0   2   1       90.58       75.71      5.07 o 
   1   2   1        7.97       19.48      3.11 o 
   2   2   1     2614.13     2303.60    100.73 o 
   3   2   1       96.42       91.06      9.44 o 
   4   2   1      254.53      236.91     14.46 o 
   5   2   1      510.13      538.07     21.10 o 
   6   2   1        0.03      -14.11     14.11 o 
   7   2   1       50.40       23.43     20.87 o 
  -7   3   1        8.46       23.55     21.10 o 
  -6   3   1       64.94       64.71     19.12 o 
  -5   3   1       13.21       -5.36     14.34 o 
  -4   3   1        0.76      -11.54     11.54 o 
  -3   3   1     1637.55     1644.75     62.26 o 
  -2   3   1      427.81      384.05     14.81 o 
  -1   3   1     3605.19     3778.57    100.61 o 
   0   3   1     3332.96     3575.25     85.39 o 
   1   3   1       32.29       28.56      6.65 o 
   2   3   1     5445.47     5641.71    167.19 o 
   3   3   1      322.80      320.04     13.76 o 
   4   3   1       68.21       93.16     12.01 o 
   5   3   1       27.31        3.38     14.46 o 
   6   3   1       17.71       20.87     15.97 o 
   7   3   1        2.67      -13.41     17.49 o 
  -6   4   1       33.38        5.25     18.30 o 
  -5   4   1       60.29      103.30     17.14 o 
  -4   4   1       82.48       81.96     15.27 o 
  -3   4   1     1884.50     2019.59     74.15 o 
  -2   4   1        7.94       35.68      8.04 o 
  -1   4   1      128.54      141.84     18.54 o 
   0   4   1      510.74      483.30     13.53 o 
   1   4   1     3397.29     3607.05    330.59 o 
   2   4   1      276.35      296.84     11.54 o 
   3   4   1      351.41      367.38     18.30 o 
   4   4   1       12.15       14.69     10.38 o 
   5   4   1       96.46      130.35     15.16 o 
   6   4   1       96.74       81.85     18.77 o 
   7   4   1        0.15       -7.23     16.79 o 
  -5   5   1      239.61      246.71     21.69 o 
  -4   5   1        7.96       31.71     14.22 o 
  -3   5   1        4.50       20.99     11.43 o 
  -2   5   1     3351.68     3363.30    121.60 o 
  -1   5   1      631.45      708.16     19.37 o 
   0   5   1       22.59       14.60      5.09 o 
   1   5   1     1865.77     1961.78     54.72 o 
   2   5   1       39.34       36.73      8.98 o 
   3   5   1      176.84      174.89     12.36 o 
   4   5   1     1477.54     1644.51     75.55 o 
   5   5   1       39.76       38.01     13.99 o 
   6   5   1       59.31       36.03     17.37 o 
   7   5   1        4.74      -17.72     17.72 o 
  -6   6   1        7.13       62.38     19.82 o 
  -5   6   1        0.14      -13.06     16.21 o 
  -4   6   1      267.39      310.95     21.34 o 
  -3   6   1      632.08      602.42     22.50 o 
  -2   6   1      718.95      601.38     31.25 o 
  -1   6   1     3838.70     3993.81    114.92 o 
   0   6   1      665.17      621.41     19.47 o 
   1   6   1     5438.60     5214.83    146.74 o 
   2   6   1       64.44       48.50     10.61 o 
   3   6   1      242.79      208.46     14.46 o 
   4   6   1       67.54       97.24     13.99 o 
   6   6   1       15.55       36.84     16.79 o 
   7   6   1       42.96       63.54     19.70 o 
  -6   7   1        0.61       32.41     19.82 o 
  -5   7   1        4.19      -15.86     19.35 o 
  -4   7   1      648.42      683.11     29.61 o 
  -3   7   1        4.31       16.32     14.46 o 
  -2   7   1     1344.47     1333.45     59.58 o 
  -1   7   1      620.35      596.99     35.44 o 
   0   7   1     1446.24     1544.33     53.75 o 
   1   7   1     2386.74     2267.34     66.34 o 
   2   7   1       11.34       23.90     10.73 o 
   3   7   1      852.17      855.54     28.33 o 
   4   7   1      825.20      906.73     27.52 o 
   5   7   1        0.94        4.90     14.34 o 
   6   7   1       23.85       24.25     18.19 o 
   7   7   1       10.99       40.92     20.29 o 
  -5   8   1        0.23        5.48     19.47 o 
  -4   8   1       74.49       90.82     18.54 o 
  -3   8   1       34.16       22.15     15.62 o 
  -2   8   1      247.89      214.88     17.14 o 
  -1   8   1      377.16      313.87     13.30 o 
   0   8   1      228.40      250.55     13.47 o 
   1   8   1     1463.25     1389.30     43.21 o 
   2   8   1      229.47      252.42     17.14 o 
   3   8   1      422.40      419.96     20.40 o 
   4   8   1        1.46      -13.17     13.17 o 
   5   8   1        9.09       16.32     15.86 o 
   6   8   1        0.01      -12.01     16.91 o 
   7   8   1        2.01       31.83     20.87 o 
  -5   9   1        0.17       -5.71     20.87 o 
  -4   9   1      122.80      114.73     21.57 o 
  -3   9   1        5.94       -0.58     15.97 o 
  -2   9   1        3.53       -4.55     12.94 o 
  -1   9   1       81.57      100.69     11.31 o 
   0   9   1      502.08      495.20     16.28 o 
   1   9   1        1.26       16.48      9.17 o 
   2   9   1        0.78       25.65     14.22 o 
   3   9   1       26.37        0.35     13.06 o 
   4   9   1       41.67       58.30     16.91 o 
   5   9   1      133.24      105.75     18.89 o 
   6   9   1      225.09      242.28     25.07 o 
  -4  10   1       29.68       34.98     19.47 o 
  -3  10   1      100.77      104.82     19.94 o 
  -1  10   1       74.37       85.80     15.97 o 
   0  10   1      294.03      283.13     23.20 o 
   1  10   1       24.71       18.78     10.51 o 
   2  10   1      252.09      236.33     20.17 o 
   3  10   1      429.65      470.68     23.90 o 
   4  10   1        4.85       20.17     15.39 o 
   5  10   1      108.85       95.25     19.12 o 
   6  10   1        6.99       16.56     20.29 o 
  -4  11   1       20.78       47.45     20.87 o 
  -3  11   1       15.64       41.04     19.94 o 
  -2  11   1      204.03      221.87     21.10 o 
  -1  11   1        8.19       33.67     12.57 o 
   0  11   1      875.21      830.32     21.48 o 
   1  11   1       83.91       65.90     12.52 o 
   2  11   1       64.10       29.96     18.07 o 
   3  11   1       77.05       97.35     18.30 o 
   4  11   1        0.10       20.17     16.44 o 
   5  11   1        0.44      -18.42     18.42 o 
  -3  12   1       13.16       -3.15     20.29 o 
  -2  12   1      134.09      128.60     20.87 o 
  -1  12   1       29.25       22.62     13.26 o 
   0  12   1      200.12      164.65     14.98 o 
   1  12   1       75.53       86.98     13.14 o 
   2  12   1       12.34       -6.76     17.26 o 
   3  12   1      171.86      187.01     22.62 o 
   4  12   1       26.19       66.11     20.17 o 
   5  12   1        8.95       24.95     20.40 o 
  -2  13   1       35.25       23.08     19.12 o 
  -1  13   1        1.22        6.62     14.85 o 
   0  13   1      158.97      158.16     16.21 o 
   1  13   1       24.80       33.22     25.82 o 
   2  13   1       21.92       29.96     19.59 o 
   3  13   1        7.44       -6.41     18.65 o 
   4  13   1        8.30        4.66     19.82 o 
  -1  14   1       29.36       17.36     15.87 o 
   0  14   1        6.41       14.63     14.92 o 
   1  14   1        4.60       38.35     15.19 o 
   2  14   1        8.58       30.55     21.80 o 
   3  14   1        0.19       21.34     21.10 o 
  -3 -13   2        0.22        2.80     19.70 o 
  -2 -13   2       46.20       60.86     21.57 o 
  -1 -13   2       45.58       53.45     15.94 o 
   0 -13   2       10.12        7.75     14.24 o 
   1 -13   2       35.59       32.40     16.03 o 
  -4 -12   2       11.18       13.87     20.52 o 
  -3 -12   2        6.83        5.13     18.89 o 
  -2 -12   2       16.90        4.66     19.94 o 
  -1 -12   2      240.39      220.13     25.59 o 
   0 -12   2        0.24        8.81     31.71 o 
   1 -12   2      150.18      169.19     20.29 o 
   2 -12   2        1.14       -8.63     17.61 o 
  -5 -11   2       18.66       25.53     22.39 o 
  -4 -11   2      115.48      109.83     22.39 o 
  -3 -11   2      169.53      177.68     21.22 o 
  -2 -11   2      105.37      110.64     19.24 o 
  -1 -11   2      131.90      124.85     19.30 o 
   0 -11   2        1.24        5.11     11.25 o 
   1 -11   2       78.74       82.38     20.17 o 
   2 -11   2       46.58       41.16     18.65 o 
   3 -11   2        0.03       21.92     19.94 o 
  -5 -10   2       12.45       16.21     19.82 o 
  -4 -10   2       95.54      121.60     19.70 o 
  -3 -10   2       49.72       68.21     17.84 o 
  -2 -10   2        2.37        4.90     15.51 o 
  -1 -10   2      159.81      133.66     13.18 o 
   0 -10   2        9.28       21.27     10.72 o 
   1 -10   2      272.84      300.33     16.36 o 
   2 -10   2       91.30      115.66     17.14 o 
   3 -10   2       34.17       26.93     18.30 o 
   4 -10   2        0.63      -19.70     19.70 o 
  -6  -9   2        0.07      -22.50     22.50 o 
  -5  -9   2        0.63       25.18     18.42 o 
  -4  -9   2       15.87       28.56     16.21 o 
  -3  -9   2       60.70       54.91     16.21 o 
  -2  -9   2       53.59       74.27     16.09 o 
  -1  -9   2      253.88      214.55     26.06 o 
   0  -9   2      579.40      549.78     17.26 o 
   1  -9   2      215.54      204.63     20.17 o 
   2  -9   2       21.76       41.16     15.16 o 
   3  -9   2        9.06       -7.46     16.09 o 
   4  -9   2        0.18       34.16     18.54 o 
   5  -9   2        4.92        3.73     20.52 o 
  -6  -8   2       10.05       31.01     20.99 o 
  -5  -8   2       32.70       25.88     18.42 o 
  -4  -8   2        8.84       12.94     15.39 o 
  -3  -8   2      168.74      181.30     18.30 o 
  -2  -8   2      501.02      490.85     22.04 o 
  -1  -8   2      114.19       99.72     10.63 o 
   0  -8   2      710.97      724.65     21.84 o 
   1  -8   2      109.75      129.80     24.83 o 
   2  -8   2       10.09       33.34     13.29 o 
   3  -8   2     2224.36     2041.62    102.13 o 
   4  -8   2       36.75       39.87     18.30 o 
   5  -8   2        9.15       -1.17     19.24 o 
  -6  -7   2       17.90       29.38     18.30 o 
  -5  -7   2       53.62       61.21     17.49 o 
  -4  -7   2        0.29       -0.58     13.87 o 
  -3  -7   2        1.33       23.20     13.41 o 
  -2  -7   2      628.40      594.03     22.97 o 
  -1  -7   2      123.52      121.27     10.01 o 
   0  -7   2     1850.46     1755.78     47.75 o 
   1  -7   2      879.59      897.02     58.82 o 
   2  -7   2       46.12       54.68     12.59 o 
   3  -7   2      439.02      480.35     23.20 o 
   4  -7   2       21.00       36.49     17.72 o 
   5  -7   2        9.74       40.81     19.12 o 
   6  -7   2        9.08      -23.08     23.55 o 
  -6  -6   2        2.09       15.62     18.30 o 
  -5  -6   2      247.93      303.72     21.22 o 
  -4  -6   2      165.72      131.40     16.21 o 
  -3  -6   2      246.54      240.64     16.44 o 
  -2  -6   2     1665.95     1562.32     63.54 o 
  -1  -6   2      157.38      158.23      9.15 o 
   0  -6   2     1316.97     1291.34     34.30 o 
   1  -6   2      245.16      264.31     11.13 o 
   2  -6   2       25.73       12.13     10.84 o 
   3  -6   2      916.15      903.70     27.17 o 
   4  -6   2        0.81       -8.39     15.74 o 
   5  -6   2        3.71       10.84     18.42 o 
   6  -6   2        3.25       41.74     19.94 o 
  -7  -5   2       81.08       96.07     22.97 o 
  -6  -5   2       25.65       68.56     18.77 o 
  -5  -5   2        9.58       13.06     14.81 o 
  -4  -5   2       36.74       47.69     13.99 o 
  -3  -5   2        5.69       -4.78     10.38 o 
  -2  -5   2     2351.12     2309.66     88.38 o 
  -1  -5   2      323.16      314.61     10.90 o 
   0  -5   2     1376.26     1294.11     31.41 o 
   1  -5   2      810.84      860.08     20.22 o 
   2  -5   2      374.02      357.82     16.21 o 
   3  -5   2       92.35       95.84     13.99 o 
   4  -5   2       89.28       62.49     16.32 o 
   5  -5   2       55.02       39.06     17.61 o 
   6  -5   2       19.21       39.06     23.90 o 
  -7  -4   2       11.30        8.63     20.40 o 
  -6  -4   2       76.27       62.73     18.30 o 
  -5  -4   2       16.57        9.33     13.76 o 
  -4  -4   2      167.93      133.38     14.57 o 
  -3  -4   2       99.43      120.90     12.01 o 
  -2  -4   2     2939.20     2963.62    108.08 o 
  -1  -4   2       18.68       47.98      8.10 o 
   0  -4   2      148.99      146.96      6.65 o 
   1  -4   2       76.69      113.25      7.16 o 
   2  -4   2     1247.92     1259.18     50.95 o 
   3  -4   2      105.18      127.08     13.41 o 
   4  -4   2        9.93       34.16     13.87 o 
   5  -4   2       85.50      114.49     17.14 o 
   6  -4   2        2.30       12.13     17.49 o 
  -7  -3   2        0.78      -19.47     19.47 o 
  -6  -3   2        3.46        3.61     16.32 o 
  -5  -3   2       21.64        2.33     13.64 o 
  -4  -3   2       54.17       56.90     12.71 o 
  -3  -3   2     1193.89     1247.87     61.68 o 
  -2  -3   2      164.06      206.13     11.43 o 
  -1  -3   2      157.36      147.25      6.47 o 
   0  -3   2     4413.00     4764.44    194.30 o 
   1  -3   2        1.37        9.11      5.42 o 
   2  -3   2     4155.15     4046.98    173.37 o 
   3  -3   2      486.10      514.75     19.24 o 
   4  -3   2      433.83      456.45     20.17 o 
   5  -3   2      143.81      133.50     18.19 o 
   6  -3   2        4.54        7.58     17.26 o 
   7  -3   2        0.16       16.44     20.05 o 
  -7  -2   2        0.02        6.18     19.35 o 
  -6  -2   2      140.18      130.81     21.57 o 
  -5  -2   2       39.92       32.76     14.22 o 
  -4  -2   2       28.64       38.71     11.08 o 
  -3  -2   2     2154.08     2099.45     83.71 o 
  -2  -2   2      388.66      409.82     17.72 o 
  -1  -2   2    32536.04    30540.82    246.66 o 
   0  -2   2    57554.54    56597.52   1260.58 o 
   1  -2   2      604.10      716.84     61.21 o 
   2  -2   2     5031.44     4818.00    178.27 o 
   3  -2   2       29.85       13.87      9.21 o 
   4  -2   2       12.11       20.52     11.54 o 
   5  -2   2      483.65      543.20     26.23 o 
   6  -2   2        4.58       11.43     16.56 o 
   7  -2   2       66.69       51.77     22.15 o 
  -7  -1   2        3.57       -0.93     18.54 o 
  -6  -1   2       13.95       51.77     16.91 o 
  -5  -1   2      317.73      304.77     19.00 o 
  -4  -1   2      221.26      219.89     15.86 o 
  -3  -1   2     2969.07     2853.68    106.80 o 
  -2  -1   2       31.05       32.76      6.65 o 
  -1  -1   2     8790.26     8523.97    129.59 o 
   0  -1   2      223.44      256.48     10.03 o 
   1  -1   2     1061.00     1078.12     83.71 o 
   2  -1   2     5607.59     5690.91    177.68 o 
   3  -1   2      788.69      747.46     30.20 o 
   4  -1   2       26.41       23.55     10.96 o 
   5  -1   2      119.36      111.11     15.86 o 
   6  -1   2       11.18       10.61     16.09 o 
   7  -1   2        0.08       27.17     18.42 o 
  -7   0   2        4.72       50.48     20.99 o 
  -6   0   2       24.08       57.01     16.91 o 
  -4   0   2      210.85      218.49     15.74 o 
  -3   0   2     1416.97     1370.53     58.88 o 
  -2   0   2       90.81       80.68      7.58 o 
  -1   0   2      179.12      184.41     24.31 o 
   0   0   2     1915.90     1870.24    104.47 o 
   1   0   2    10012.13    10228.66    608.02 o 
   2   0   2      687.91      634.84     20.40 o 
   3   0   2      236.92      218.49     11.89 o 
   4   0   2       41.90       21.34     10.73 o 
   5   0   2       98.99       91.29     15.16 o 
   6   0   2      113.27       78.58     18.30 o 
   7   0   2       28.36       34.51     19.12 o 
  -7   1   2       15.24        8.86     19.70 o 
  -6   1   2       53.58       54.45     18.19 o 
  -5   1   2      163.47      183.98     17.61 o 
  -4   1   2        3.03       -1.17     11.43 o 
  -3   1   2      544.17      553.92     24.13 o 
  -2   1   2      527.32      469.16     20.05 o 
  -1   1   2     2146.05     2285.93    150.11 o 
   0   1   2      295.76      325.32      9.16 o 
   1   1   2     7101.24     6930.39    477.26 o 
   2   1   2      355.75      322.84     14.81 o 
   3   1   2      108.89       81.38      9.33 o 
   4   1   2      261.24      239.83     14.81 o 
   5   1   2       17.54       12.71     12.82 o 
   6   1   2      660.73      661.89     26.70 o 
   7   1   2        1.18       15.51     18.19 o 
  -7   2   2        0.21        8.98     20.87 o 
  -6   2   2        9.34       16.79     16.67 o 
  -5   2   2        7.94       -5.01     13.99 o 
  -4   2   2      710.12      707.12     29.03 o 
  -3   2   2       96.40       93.62     10.96 o 
  -2   2   2       12.17        8.74      6.65 o 
  -1   2   2     5145.08     5145.50    182.93 o 
   0   2   2      555.27      641.97     18.01 o 
   1   2   2     7170.33     7689.71    180.31 o 
   2   2   2     2431.08     2212.54    104.47 o 
   3   2   2      245.17      227.24     11.66 o 
   4   2   2     2682.95     2900.78    106.91 o 
   5   2   2        2.11       -9.09     11.89 o 
   6   2   2       11.64       -6.30     14.57 o 
   7   2   2       32.68       27.75     18.30 o 
  -7   3   2        2.80       33.69     20.99 o 
  -6   3   2        1.67       16.79     17.26 o 
  -5   3   2        3.60       17.49     14.46 o 
  -4   3   2      624.60      643.70     23.20 o 
  -3   3   2        0.56       -3.26      9.56 o 
  -2   3   2     2160.41     2121.72     76.13 o 
  -1   3   2     7831.50     8096.31    140.36 o 
   0   3   2      766.90      816.57     22.26 o 
   1   3   2     6013.35     6713.73    185.61 o 
   2   3   2     1248.10     1086.63     45.12 o 
   3   3   2      158.19      120.79     10.14 o 
   4   3   2     1081.69     1181.07     46.52 o 
   5   3   2      198.37      256.27     17.37 o 
   6   3   2       81.94      104.35     17.26 o 
   7   3   2        7.54       31.25     18.19 o 
  -6   4   2       31.05       31.71     18.89 o 
  -5   4   2       33.52       34.86     15.97 o 
  -4   4   2     3796.33     3679.84    136.29 o 
  -3   4   2      115.57      127.32     13.29 o 
  -2   4   2        3.94        6.76      8.74 o 
  -1   4   2     6941.84     7375.86    148.93 o 
   0   4   2      544.22      642.66     20.52 o 
   1   4   2     7275.30     7605.08    135.53 o 
   2   4   2     2461.40     2477.44     84.41 o 
   3   4   2      510.30      472.66     15.27 o 
   4   4   2      389.19      390.58     17.49 o 
   5   4   2       13.41      -11.78     11.78 o 
   6   4   2       59.15       69.14     16.79 o 
   7   4   2        2.00       -5.71     18.30 o 
  -6   5   2        3.82       24.25     18.30 o 
  -5   5   2        0.28        1.75     17.02 o 
  -4   5   2       88.59       91.99     16.21 o 
  -3   5   2       62.64       69.60     13.64 o 
  -2   5   2     1623.30     1731.14     74.97 o 
  -1   5   2     7688.09     8196.43    214.59 o 
   0   5   2     1830.69     2014.50     52.47 o 
   1   5   2      989.81     1040.57     38.42 o 
   2   5   2       31.38       38.59      8.51 o 
   3   5   2      935.50      948.82     36.26 o 
   4   5   2      397.14      412.61     18.54 o 
   5   5   2       13.76        3.50     13.06 o 
   6   5   2       69.00       82.08     18.77 o 
   7   5   2        0.77       -4.66     18.77 o 
  -6   6   2       22.32       -8.51     21.22 o 
  -5   6   2        1.95       13.06     17.49 o 
  -4   6   2       44.94       10.61     15.74 o 
  -3   6   2       25.52       43.84     13.87 o 
  -2   6   2     1979.26     1777.31     80.45 o 
  -1   6   2      230.20      235.14     19.06 o 
   0   6   2      595.57      616.18     14.58 o 
   1   6   2      119.07      134.67     10.38 o 
   2   6   2      961.67      933.43     37.78 o 
   3   6   2     1148.80     1233.88     47.10 o 
   4   6   2      270.18      319.58     17.84 o 
   5   6   2       67.19       70.65     14.46 o 
   6   6   2      192.41      259.65     21.34 o 
   7   6   2        5.48      -18.07     18.07 o 
  -6   7   2        0.07        7.00     20.64 o 
  -5   7   2      293.01      316.31     26.00 o 
  -4   7   2        4.65       42.21     15.86 o 
  -3   7   2      129.39      138.98     17.26 o 
  -2   7   2      204.11      212.08     17.14 o 
  -1   7   2       39.58       53.44     13.70 o 
   0   7   2     1812.43     1797.40     47.88 o 
   1   7   2     1692.91     1575.43     77.53 o 
   2   7   2     2077.57     2068.55     80.91 o 
   3   7   2     3991.19     4506.82    220.01 o 
   4   7   2      120.16      105.75     15.39 o 
   5   7   2       64.99       40.46     15.04 o 
   6   7   2       35.01       57.01     18.54 o 
   7   7   2        0.27       25.77     18.30 o 
  -5   8   2       39.88       35.91     20.99 o 
  -4   8   2        0.28        0.47     15.74 o 
  -3   8   2        3.73       29.73     15.97 o 
  -2   8   2     1922.27     1988.34     65.87 o 
  -1   8   2       27.91       57.44     17.90 o 
   0   8   2     3201.75     3336.42     88.41 o 
   1   8   2      509.69      516.62     14.15 o 
   2   8   2      238.22      222.11     16.44 o 
   3   8   2      596.00      677.39     23.32 o 
   4   8   2      667.38      775.80     28.21 o 
   5   8   2      145.18      124.40     18.30 o 
   6   8   2       12.23       31.25     18.42 o 
   7   8   2        3.74       -2.80     19.24 o 
  -5   9   2       72.04       82.90     23.67 o 
  -4   9   2        9.26       27.17     18.19 o 
  -3   9   2       29.87       23.43     16.09 o 
  -2   9   2      811.61      830.13     39.87 o 
  -1   9   2       34.35       35.87     10.80 o 
   0   9   2      922.24      874.95     75.78 o 
   1   9   2     1563.54     1463.50     71.53 o 
   2   9   2        0.36       13.64     13.29 o 
   3   9   2      254.42      211.50     18.19 o 
   4   9   2       96.65      108.66     16.67 o 
   5   9   2        0.82       33.81     17.02 o 
   6   9   2        0.51       -0.58     18.42 o 
  -4  10   2        8.21       16.09     20.05 o 
  -3  10   2        6.78       13.29     17.61 o 
  -2  10   2      454.42      419.73     24.13 o 
  -1  10   2        3.62       24.73     11.39 o 
   0  10   2        0.81       -3.13      9.69 o 
   1  10   2       92.73      110.11     21.51 o 
   2  10   2      411.59      397.34     23.32 o 
   3  10   2       10.29      -14.46     14.46 o 
   4  10   2        1.12       -3.61     15.04 o 
   5  10   2        6.86       -1.40     16.67 o 
   6  10   2       31.59       42.21     20.64 o 
  -4  11   2       10.18       -7.00     19.82 o 
  -3  11   2       73.82      101.90     21.22 o 
  -2  11   2       72.08       90.94     17.72 o 
  -1  11   2      226.56      261.78     15.79 o 
   0  11   2        2.25       -3.95     14.57 o 
   1  11   2       67.41       84.63     15.04 o 
   2  11   2      249.43      260.23     21.80 o 
   3  11   2        0.52      -17.14     17.14 o 
   4  11   2       77.43       68.56     18.77 o 
   5  11   2      110.41      116.01     21.45 o 
   6  11   2        0.95      -20.05     20.05 o 
  -3  12   2       52.96       53.17     22.62 o 
  -2  12   2       44.57       48.85     18.19 o 
  -1  12   2      125.09      120.83     15.65 o 
   0  12   2      219.38      215.25     15.58 o 
   1  12   2       49.14       55.37     12.89 o 
   2  12   2      362.20      386.15     25.42 o 
   3  12   2       60.65       67.97     18.19 o 
   4  12   2        3.22       39.99     18.30 o 
   5  12   2        1.57       22.62     19.35 o 
  -2  13   2       10.91        5.71     17.61 o 
  -1  13   2      207.52      228.09     18.03 o 
   0  13   2      138.40      108.41     15.15 o 
   1  13   2       46.69       27.69     13.69 o 
   2  13   2      351.95      320.51     26.93 o 
   3  13   2       31.62       61.91     19.70 o 
   4  13   2       24.34        6.30     21.57 o 
  -1  14   2       22.08       36.26     15.88 o 
   0  14   2       92.78      135.48     23.43 o 
   1  14   2      158.35      137.44     17.89 o 
   2  14   2       42.97       65.29     22.04 o 
   3  14   2        5.28        7.35     19.82 o 
   4  14   2        4.23       26.82     22.39 o 
  -2 -13   3        0.43       41.62     21.22 o 
  -1 -13   3       20.21       33.25     15.21 o 
   0 -13   3        4.11        8.24     14.30 o 
   1 -13   3        1.57       -8.31     24.08 o 
  -3 -12   3        0.20       -9.33     18.65 o 
  -2 -12   3       77.08       71.35     20.17 o 
  -1 -12   3       24.47       21.14     13.64 o 
   0 -12   3        1.40       13.08     12.65 o 
   1 -12   3       45.97       41.60     15.45 o 
   2 -12   3        0.26        9.68     19.24 o 
  -4 -11   3       26.37       47.22     21.10 o 
  -3 -11   3        1.38       28.33     17.84 o 
  -2 -11   3       19.31       11.31     17.72 o 
  -1 -11   3       40.33       52.27     12.98 o 
   0 -11   3        7.42        5.18     11.50 o 
   1 -11   3      152.18      161.50     16.21 o 
   2 -11   3        0.96        1.40     16.56 o 
   3 -11   3      162.64      197.39     25.30 o 
  -5 -10   3        0.38       40.34     19.70 o 
  -4 -10   3        9.48      -16.91     16.91 o 
  -3 -10   3        1.15        6.30     16.21 o 
  -2 -10   3      361.03      341.26     23.90 o 
  -1 -10   3       18.22       12.16     11.75 o 
   0 -10   3      350.67      331.60     16.31 o 
   1 -10   3      163.79      167.80     15.29 o 
   2 -10   3       82.45       67.16     17.37 o 
   3 -10   3       42.97       56.66     23.32 o 
   4 -10   3       12.24       50.13     21.80 o 
  -5  -9   3       53.09       66.46     20.52 o 
  -4  -9   3       17.24      -15.62     15.62 o 
  -3  -9   3        0.79        0.00     14.81 o 
  -2  -9   3       83.34       82.08     18.07 o 
  -1  -9   3       11.45       -1.71     13.64 o 
   0  -9   3       73.31       81.53     11.14 o 
   1  -9   3      567.68      578.71     19.26 o 
   2  -9   3       14.68       18.19     15.27 o 
   3  -9   3       16.25       43.72     17.61 o 
  -6  -8   3        6.37       15.62     20.05 o 
  -5  -8   3        5.47      -16.67     16.67 o 
  -4  -8   3       13.25       12.94     15.97 o 
  -3  -8   3        3.26       22.97     14.34 o 
  -2  -8   3      382.71      357.58     20.99 o 
  -1  -8   3        0.18        9.01      9.31 o 
   0  -8   3       20.25       13.87      9.20 o 
   1  -8   3      107.17      112.76     12.94 o 
   2  -8   3      361.17      321.32     21.80 o 
   3  -8   3       35.66       23.20     16.21 o 
   4  -8   3       58.70       63.66     19.94 o 
   5  -8   3       34.93       42.21     20.40 o 
  -6  -7   3        8.41       11.31     19.12 o 
  -5  -7   3       23.70       20.87     16.44 o 
  -4  -7   3       34.32       44.30     15.27 o 
  -3  -7   3      497.56      481.99     23.78 o 
  -2  -7   3       25.18       37.78     13.76 o 
  -1  -7   3      134.41      147.67     12.18 o 
   0  -7   3      383.06      370.17     20.05 o 
   1  -7   3      114.42      147.78     23.08 o 
   2  -7   3      470.92      446.31     21.45 o 
   3  -7   3       19.34       19.59     15.27 o 
   4  -7   3        3.03       22.50     16.09 o 
   5  -7   3       56.22       44.54     19.82 o 
  -6  -6   3       25.66       90.59     19.70 o 
  -5  -6   3       46.57       47.22     16.21 o 
  -4  -6   3       57.42       34.16     14.69 o 
  -3  -6   3      122.46      121.84     15.39 o 
  -2  -6   3        1.22        7.35     10.84 o 
  -1  -6   3        9.23        3.93      7.28 o 
   0  -6   3     1767.86     1678.20     47.73 o 
   1  -6   3       14.70       10.90      7.93 o 
   2  -6   3     1434.02     1438.96     63.19 o 
   3  -6   3      152.90      183.63     18.19 o 
   4  -6   3        0.40       -8.51     15.16 o 
   5  -6   3       18.00        6.06     18.07 o 
   6  -6   3        0.34        5.36     20.17 o 
  -6  -5   3        1.21      -10.96     17.14 o 
  -5  -5   3       16.11        0.70     15.86 o 
  -4  -5   3        9.82       35.44     13.29 o 
  -3  -5   3     1142.98     1097.35     49.67 o 
  -2  -5   3        8.89       -9.44      9.56 o 
  -1  -5   3       38.79       56.06     13.29 o 
   0  -5   3     4629.44     4794.98    229.57 o 
   1  -5   3      219.96      219.83     10.01 o 
   2  -5   3     1608.93     1667.83     62.26 o 
   3  -5   3      223.53      284.95     17.49 o 
   4  -5   3        0.54       -4.20     14.22 o 
   5  -5   3      306.74      353.50     23.78 o 
   6  -5   3        1.23      -13.76     19.00 o 
  -6  -4   3       30.34       74.62     18.30 o 
  -5  -4   3      222.53      181.77     18.42 o 
  -4  -4   3       22.42       29.61     13.52 o 
  -3  -4   3     1428.56     1448.99     56.20 o 
  -2  -4   3      394.64      363.41     17.49 o 
  -1  -4   3        1.73       -0.29      5.48 o 
   0  -4   3     3501.70     3442.56    118.71 o 
   1  -4   3      592.67      663.04     37.48 o 
   2  -4   3      585.85      602.19     18.30 o 
   3  -4   3      419.13      428.70     19.82 o 
   4  -4   3      265.59      245.19     18.30 o 
   5  -4   3       11.02       -5.60     15.04 o 
   6  -4   3       12.40      -17.49     17.61 o 
  -7  -3   3        8.84       -1.75     19.70 o 
  -6  -3   3        2.72      -15.74     15.74 o 
  -5  -3   3       17.05        6.76     14.69 o 
  -4  -3   3       55.19       69.02     13.41 o 
  -3  -3   3      569.82      501.46     22.04 o 
  -2  -3   3     1638.46     1656.29     66.34 o 
  -1  -3   3       77.09       81.92      9.09 o 
   0  -3   3       20.13       24.14      7.52 o 
   1  -3   3     3972.71     4116.01    120.84 o 
   2  -3   3      108.49      114.38     10.73 o 
   3  -3   3      101.25      121.37     13.17 o 
   4  -3   3       67.42       48.15     12.82 o 
   5  -3   3        0.43       -7.69     14.11 o 
   6  -3   3        4.96        0.93     17.95 o 
   7  -3   3       30.80       58.30     20.75 o 
  -7  -2   3       12.01       24.95     19.47 o 
  -6  -2   3        9.76       14.11     16.44 o 
  -5  -2   3      166.77      169.52     17.02 o 
  -4  -2   3      571.37      568.61     21.57 o 
  -3  -2   3        0.68        7.23      8.86 o 
  -2  -2   3      707.57      714.12     29.03 o 
  -1  -2   3     3471.84     3419.59     96.23 o 
   0  -2   3     3069.43     3180.34    160.02 o 
   1  -2   3      515.04      550.35     13.41 o 
   2  -2   3     3142.18     3328.20    152.38 o 
   3  -2   3      513.62      564.77     21.92 o 
   4  -2   3     1142.04     1190.74     35.79 o 
   5  -2   3       77.01       56.08     15.04 o 
   6  -2   3       34.51       33.93     17.61 o 
   7  -2   3        1.24       20.17     20.64 o 
  -7  -1   3       24.68       49.43     20.99 o 
  -6  -1   3      114.04      128.83     19.47 o 
  -5  -1   3        5.55      -13.76     13.76 o 
  -4  -1   3      152.84      199.02     15.27 o 
  -3  -1   3       50.90       68.21     10.61 o 
  -2  -1   3      181.63      180.48     10.14 o 
  -1  -1   3    12005.24    11615.83    190.10 o 
   0  -1   3     2580.12     2710.62     77.54 o 
   1  -1   3     9462.27     9560.71    257.84 o 
   2  -1   3     3565.95     3212.54    139.56 o 
   3  -1   3      279.33      265.48     14.22 o 
   4  -1   3      608.88      678.56     25.30 o 
   5  -1   3       50.12       51.30     14.11 o 
   6  -1   3       85.29       69.84     18.54 o 
   7  -1   3       65.61       63.89     22.74 o 
  -7   0   3       10.02       20.17     20.52 o 
  -6   0   3        8.45      -15.86     15.86 o 
  -5   0   3       26.65       29.38     14.34 o 
  -4   0   3      727.56      761.57     35.91 o 
  -3   0   3      846.08      832.92     31.25 o 
  -2   0   3      415.25      398.27     17.84 o 
  -1   0   3     2164.25     2069.13     58.47 o 
   0   0   3        9.33        8.51      5.13 o 
   1   0   3      469.00      489.63     43.20 o 
   2   0   3     2590.35     2277.25     82.90 o 
   3   0   3      219.82      285.53     13.06 o 
   4   0   3     1513.41     1540.63     61.09 o 
   5   0   3      195.51      162.53     16.79 o 
   6   0   3       25.85       11.43     15.86 o 
   7   0   3       29.26       20.05     19.00 o 
  -7   1   3       15.76       16.09     22.04 o 
  -6   1   3       26.75       21.22     17.26 o 
  -5   1   3      195.41      195.52     18.89 o 
  -4   1   3      499.95      584.00     28.80 o 
  -3   1   3       22.27       32.76      9.44 o 
  -2   1   3       11.39       17.26      6.76 o 
  -1   1   3     8337.02     8412.27    372.80 o 
   0   1   3       12.39       11.56      3.66 o 
   1   1   3     2512.58     2663.68    264.95 o 
   2   1   3      931.64      755.63     32.06 o 
   3   1   3      283.31      223.39     12.13 o 
   4   1   3       20.81       23.55     10.49 o 
   5   1   3        0.49       20.40     12.48 o 
   6   1   3       21.93       14.22     15.62 o 
   7   1   3       33.53       32.53     18.65 o 
  -7   2   3        3.71        9.79     20.17 o 
  -6   2   3        5.96        9.09     17.49 o 
  -5   2   3       60.00       79.28     16.21 o 
  -4   2   3      754.09      743.97     28.33 o 
  -3   2   3     1005.59     1027.05     45.12 o 
  -2   2   3      253.69      244.72     12.13 o 
  -1   2   3     3318.63     3287.39    176.93 o 
   0   2   3     2630.36     3048.35     78.65 o 
   1   2   3        3.54       -3.47      3.47 o 
   2   2   3       62.08       18.42      6.30 o 
   3   2   3      823.67      879.56     28.33 o 
   4   2   3      242.81      222.81     14.92 o 
   5   2   3       59.30       22.62     13.29 o 
   6   2   3       44.79       57.25     16.56 o 
   7   2   3        8.59       23.43     18.30 o 
  -6   3   3       25.73       36.26     18.89 o 
  -5   3   3      207.73      186.55     19.94 o 
  -4   3   3       55.39       55.61     13.99 o 
  -3   3   3       26.79        9.79      9.91 o 
  -2   3   3     6637.45     6492.01    216.63 o 
  -1   3   3      897.49     1041.95     27.45 o 
   0   3   3      615.71      652.98     19.61 o 
   1   3   3     3070.71     2981.00    231.72 o 
   2   3   3      548.63      557.42     15.74 o 
   3   3   3     3726.90     3540.28    165.33 o 
   4   3   3      425.47      448.41     20.52 o 
   5   3   3      160.29      145.16     15.51 o 
   6   3   3       45.75       37.54     15.97 o 
   7   3   3       27.14       15.16     18.89 o 
  -6   4   3       14.42      -19.59     19.59 o 
  -5   4   3      123.12      134.90     17.84 o 
  -4   4   3       29.21       18.30     13.76 o 
  -3   4   3      176.85      187.36     14.46 o 
  -2   4   3     2241.85     2361.78     94.44 o 
  -1   4   3     5205.32     5777.21    136.27 o 
   0   4   3     1768.54     1949.33     49.97 o 
   1   4   3     7966.48     8567.75    326.34 o 
   2   4   3      171.53      170.57      9.79 o 
   3   4   3     1461.74     1425.44     53.63 o 
   4   4   3       83.33       83.95     12.13 o 
   5   4   3       94.94       87.79     14.46 o 
   6   4   3      139.54      152.62     19.35 o 
   7   4   3       48.95       42.91     18.77 o 
  -6   5   3       17.79       45.00     19.47 o 
  -5   5   3      233.11      234.00     22.04 o 
  -4   5   3      261.73      322.02     20.64 o 
  -3   5   3       29.39       25.65     12.48 o 
  -2   5   3     5015.65     4551.36    218.02 o 
  -1   5   3     2766.07     3195.62     82.72 o 
   0   5   3      573.06      556.66     17.29 o 
   1   5   3      751.80      638.88     22.50 o 
   2   5   3      446.30      515.80     16.09 o 
   3   5   3     3019.88     2925.03    111.46 o 
   4   5   3     1022.63     1162.64     35.56 o 
   5   5   3        1.79        0.35     12.94 o 
   6   5   3       36.91       -4.43     21.22 o 
   7   5   3       31.71       13.29     18.54 o 
  -6   6   3        2.43      -19.24     19.24 o 
  -5   6   3        7.43       28.10     18.42 o 
  -4   6   3       19.46        1.87     18.89 o 
  -3   6   3      122.94      115.19     15.62 o 
  -2   6   3     1828.50     1732.89     72.99 o 
  -1   6   3      113.00      146.12     19.12 o 
   0   6   3      338.08      345.56     10.47 o 
   1   6   3     5194.20     5236.69    140.60 o 
   2   6   3      461.40      505.42     16.91 o 
   3   6   3       37.22       50.95     10.49 o 
   4   6   3       63.41       43.02     12.48 o 
   5   6   3       12.41        1.87     12.59 o 
   6   6   3       18.66       40.92     16.32 o 
   7   6   3        6.93       -6.65     20.05 o 
  -6   7   3        0.84      -16.56     21.92 o 
  -5   7   3       14.18        0.12     18.54 o 
  -4   7   3      296.83      285.18     22.39 o 
  -3   7   3       49.80       44.65     15.74 o 
  -2   7   3      282.01      266.18     17.14 o 
  -1   7   3       36.26       60.86     12.59 o 
   0   7   3      903.80      900.60     28.74 o 
   1   7   3      597.77      556.74     15.80 o 
   2   7   3      327.52      352.80     22.04 o 
   3   7   3       79.06       69.02     11.78 o 
   4   7   3        2.08        9.44     12.94 o 
   5   7   3     1198.43     1326.10     58.65 o 
   6   7   3      124.30      102.83     20.64 o 
   7   7   3       11.30       36.14     19.82 o 
  -5   8   3        0.48       26.35     19.35 o 
  -4   8   3        1.57       -5.25     16.21 o 
  -3   8   3      279.84      310.25     22.27 o 
  -2   8   3      172.59      133.03     15.86 o 
  -1   8   3       15.93       31.45     12.36 o 
   0   8   3      364.40      325.82     18.83 o 
   1   8   3       76.53       77.35      9.16 o 
   2   8   3     2416.50     2675.88    107.61 o 
   3   8   3      222.70      228.28     16.91 o 
   4   8   3      206.99      205.32     17.37 o 
   5   8   3      139.48      126.50     18.07 o 
   6   8   3       32.22       45.59     18.07 o 
   7   8   3        0.39      -14.34     20.87 o 
  -5   9   3        1.82       -0.93     20.40 o 
  -4   9   3       87.99       78.93     20.17 o 
  -3   9   3      389.40      397.92     26.93 o 
  -2   9   3        4.01      -10.84     13.29 o 
  -1   9   3      244.00      240.73     13.64 o 
   0   9   3     1982.38     1825.28     55.90 o 
   1   9   3       13.46       15.04     13.99 o 
   2   9   3      597.19      631.69     23.32 o 
   3   9   3       99.77      116.36     15.51 o 
   4   9   3        3.95       -7.69     14.34 o 
   5   9   3       16.60       48.04     15.86 o 
   6   9   3        0.42       42.09     19.59 o 
  -4  10   3        2.27       -8.74     18.77 o 
  -3  10   3      243.40      259.76     23.67 o 
  -2  10   3        1.27        6.41     14.92 o 
  -1  10   3        3.40       21.35     11.47 o 
   0  10   3     1014.42      939.42     27.39 o 
   1  10   3       14.97       19.13     21.74 o 
   2  10   3      576.43      582.37     25.07 o 
   3  10   3      437.67      480.70     23.90 o 
   4  10   3       50.79       82.08     17.02 o 
   5  10   3        8.75        2.33     16.67 o 
   6  10   3       36.42       50.25     20.40 o 
  -4  11   3       85.36      117.87     22.74 o 
  -3  11   3      151.88      171.16     23.20 o 
  -2  11   3        9.20       29.03     16.21 o 
  -1  11   3      104.68      138.37     14.27 o 
   0  11   3      716.06      672.56     20.12 o 
   1  11   3       20.87       16.79     11.33 o 
   2  11   3        1.30        7.00     18.19 o 
   3  11   3       11.34       13.06     16.32 o 
   4  11   3       14.56       30.78     17.72 o 
   5  11   3       11.53       29.73     18.42 o 
   6  11   3       52.69      114.03     22.74 o 
  -3  12   3       43.63       75.43     21.92 o 
  -2  12   3       33.34       10.14     17.61 o 
  -1  12   3      201.46      206.71     23.43 o 
   0  12   3       41.39       45.00     18.42 o 
   1  12   3      154.91      106.03     14.47 o 
   2  12   3        7.74       36.26     17.26 o 
   3  12   3        0.77       24.48     17.37 o 
   4  12   3       27.50       23.90     18.07 o 
   5  12   3       10.61        6.41     19.24 o 
  -2  13   3        6.51      -11.54     17.72 o 
  -1  13   3       35.99       57.60     15.37 o 
   0  13   3       39.62       21.09     23.08 o 
   1  13   3      376.85      325.98     18.67 o 
   2  13   3      624.72      658.39     31.25 o 
   3  13   3        0.36        3.50     17.84 o 
   4  13   3       82.40      100.62     21.69 o 
   5  13   3        0.32        3.03     19.94 o 
  -1  14   3      178.67      162.04     19.07 o 
   0  14   3        0.89        0.48     13.76 o 
   1  14   3       60.34       82.16     15.11 o 
   2  14   3        3.13      -17.26     19.70 o 
   3  14   3        0.15       21.22     21.57 o 
   4  14   3       70.62      110.76     24.72 o 
  -3 -12   4        5.84       98.64     21.92 o 
  -2 -12   4        5.99       37.08     21.10 o 
  -1 -12   4       11.25       20.77     14.58 o 
   0 -12   4        0.02       -5.81     15.60 o 
   1 -12   4       99.78      131.59     17.46 o 
  -4 -11   4       12.93      -19.70     19.70 o 
  -3 -11   4        0.10        0.23     18.30 o 
  -2 -11   4        6.65       11.31     18.65 o 
  -1 -11   4        1.27       15.88     12.71 o 
   0 -11   4      110.86      111.39     14.32 o 
   1 -11   4        4.09      -13.60     13.97 o 
   2 -11   4       10.61       18.54     17.95 o 
   3 -11   4        3.00      -20.05     20.05 o 
  -4 -10   4        0.28        6.30     19.82 o 
  -3 -10   4       82.77      119.74     20.40 o 
  -2 -10   4        0.07       -8.16     16.44 o 
  -1 -10   4        2.08       -9.65     14.28 o 
   0 -10   4      221.36      196.21     14.96 o 
   1 -10   4       61.11       35.72     13.56 o 
   2 -10   4      215.04      240.99     21.92 o 
   3 -10   4      350.26      375.42     27.40 o 
  -5  -9   4        4.70       17.95     19.82 o 
  -4  -9   4       11.91       19.24     17.84 o 
  -3  -9   4       12.73       17.49     16.91 o 
  -2  -9   4       63.57      107.38     17.49 o 
  -1  -9   4       76.09       58.64     12.28 o 
   0  -9   4      501.41      478.38     17.16 o 
   1  -9   4       18.48       23.55     15.74 o 
   2  -9   4      120.77       87.91     18.19 o 
   3  -9   4       66.89       62.61     18.89 o 
   4  -9   4        5.40       18.54     20.17 o 
  -5  -8   4       68.14       64.12     19.94 o 
  -4  -8   4        8.17       42.21     16.91 o 
  -3  -8   4      200.89      213.48     21.10 o 
  -2  -8   4       43.81       50.02     15.86 o 
  -1  -8   4       15.07       17.14     10.22 o 
   0  -8   4      680.99      655.07     40.92 o 
   1  -8   4       23.96       18.53     10.66 o 
   2  -8   4      156.34      140.73     17.14 o 
   3  -8   4      141.42      166.84     20.05 o 
   4  -8   4        7.38      -14.92     18.30 o 
   5  -8   4       14.78       32.18     20.99 o 
  -6  -7   4        0.18       30.66     19.94 o 
  -5  -7   4        1.54      -16.21     16.21 o 
  -4  -7   4       34.15       50.83     15.86 o 
  -3  -7   4      148.73      152.03     17.84 o 
  -2  -7   4      465.93      388.95     20.87 o 
  -1  -7   4       70.87       73.67     10.42 o 
   0  -7   4      699.57      684.21     19.50 o 
   1  -7   4        0.03       -4.12      9.20 o 
   3  -7   4       52.89       80.21     16.91 o 
   4  -7   4      113.97      112.98     20.05 o 
   5  -7   4        4.41      -16.21     22.50 o 
  -6  -6   4        2.70       16.09     19.12 o 
  -5  -6   4       25.76       22.04     16.67 o 
  -4  -6   4        7.16       15.16     14.22 o 
  -3  -6   4       49.75       41.51     14.34 o 
  -2  -6   4      611.34      517.43     21.69 o 
  -1  -6   4       62.35       79.23      9.22 o 
   0  -6   4       26.19       27.28      7.50 o 
   1  -6   4       50.70       64.33      9.66 o 
   2  -6   4      115.60      116.82     14.22 o 
   3  -6   4       64.41       78.93     17.02 o 
   4  -6   4       67.02       82.55     17.95 o 
   5  -6   4       14.23      -18.89     18.89 o 
   6  -6   4        0.06       10.14     20.40 o 
  -6  -5   4        7.15       -6.65     18.54 o 
  -5  -5   4        1.96       -1.28     14.69 o 
  -4  -5   4      186.96      265.13     20.05 o 
  -3  -5   4       53.07       58.41     13.87 o 
  -2  -5   4        0.86       12.71     11.08 o 
  -1  -5   4      671.22      697.49     35.91 o 
   0  -5   4       44.76       77.86      7.63 o 
   1  -5   4      296.51      292.54     11.40 o 
   2  -5   4     1178.94     1108.20     49.43 o 
   3  -5   4      118.15      144.57     16.09 o 
   4  -5   4      231.65      225.49     20.17 o 
   5  -5   4       16.74       17.84     16.32 o 
   6  -5   4        0.09       -5.71     18.19 o 
  -6  -4   4       16.03       19.12     17.61 o 
  -5  -4   4       86.63       83.01     16.56 o 
  -4  -4   4       36.68       55.26     14.69 o 
  -3  -4   4      367.20      345.46     18.54 o 
  -2  -4   4       32.13       33.34     10.38 o 
  -1  -4   4    22703.40    22840.91    302.57 o 
   0  -4   4      752.14      769.98     23.43 o 
   1  -4   4      329.24      379.81     21.80 o 
   2  -4   4     1307.39     1275.62     43.02 o 
   3  -4   4       79.94       78.23     14.34 o 
   4  -4   4      333.77      369.36     22.27 o 
   5  -4   4       61.92       60.04     17.95 o 
   6  -4   4       35.15       10.38     19.70 o 
  -6  -3   4       20.33       18.19     18.19 o 
  -5  -3   4      104.94      110.88     17.02 o 
  -4  -3   4      331.34      377.40     23.08 o 
  -3  -3   4      321.51      275.74     15.97 o 
  -2  -3   4      382.80      404.22     15.97 o 
  -1  -3   4     2344.79     2263.15     62.03 o 
   0  -3   4      154.16      173.43     20.81 o 
   1  -3   4      841.39      903.80     27.49 o 
   2  -3   4     4429.86     4571.53    211.38 o 
   3  -3   4       45.43       37.78     12.36 o 
   4  -3   4      394.56      430.57     20.87 o 
   5  -3   4        4.16       -2.68     15.04 o 
   6  -3   4        0.29      -17.02     17.02 o 
   7  -3   4        0.05      -22.62     22.62 o 
  -6  -2   4       16.06       49.08     17.84 o 
  -5  -2   4      118.12      139.21     17.49 o 
  -4  -2   4       13.37       13.29     12.59 o 
  -3  -2   4      528.92      463.68     21.92 o 
  -2  -2   4       34.57       18.54      8.98 o 
  -1  -2   4     1243.00     1073.17     30.72 o 
   0  -2   4       42.96       59.67      5.35 o 
   1  -2   4      819.35      953.30     25.16 o 
   2  -2   4      440.06      429.52     18.89 o 
   3  -2   4      102.08       77.07     12.24 o 
   4  -2   4        0.15       36.73     12.36 o 
   5  -2   4      315.14      306.28     20.75 o 
   6  -2   4        2.03      -12.94     17.26 o 
   7  -2   4        2.44        2.45     20.64 o 
  -6  -1   4      104.44      119.74     20.29 o 
  -5  -1   4       14.18       22.85     13.99 o 
  -4  -1   4       76.25       76.13     13.76 o 
  -3  -1   4      123.51      147.95     12.94 o 
  -2  -1   4     2093.83     1954.30     83.48 o 
  -1  -1   4       85.18       89.71      5.85 o 
   0  -1   4     1938.82     1893.12     50.39 o 
   1  -1   4      318.54      346.69     16.44 o 
   2  -1   4      671.28      696.98     26.47 o 
   3  -1   4      112.32       77.30     11.66 o 
   4  -1   4       47.95       74.38     12.94 o 
   5  -1   4      272.33      277.37     19.24 o 
   6  -1   4      322.91      300.10     23.20 o 
   7  -1   4        2.94       12.48     20.52 o 
  -6   0   4        2.85        1.17     16.56 o 
  -5   0   4        1.96      -14.22     14.22 o 
  -4   0   4      352.98      370.76     19.59 o 
  -3   0   4     1185.65     1249.74     48.50 o 
  -2   0   4     1288.67     1277.95     56.78 o 
  -1   0   4        5.00       40.41      4.73 o 
   0   0   4      113.60      137.36      5.46 o 
   1   0   4     8439.69     8783.86    502.22 o 
   2   0   4        8.47        4.78      6.88 o 
   3   0   4     2897.66     2822.08    110.64 o 
   4   0   4      485.41      451.67     20.17 o 
   5   0   4        4.29        1.52     12.36 o 
   6   0   4       57.83       35.21     16.79 o 
   7   0   4       28.31       43.72     18.65 o 
  -6   1   4       14.39       18.30     18.19 o 
  -5   1   4       40.73       63.78     15.97 o 
  -4   1   4      105.20      107.61     15.04 o 
  -3   1   4        4.86       31.83      9.91 o 
  -2   1   4     3546.22     3419.38    158.80 o 
  -1   1   4     3504.26     3212.91    134.72 o 
   0   1   4      206.49      205.92      6.09 o 
   1   1   4     8404.51     7668.82    129.23 o 
   2   1   4        8.96        1.87      6.30 o 
   3   1   4     1798.16     1665.15     60.28 o 
   4   1   4      892.64      931.33     36.73 o 
   5   1   4      138.63      100.38     15.97 o 
   6   1   4      102.30       77.07     17.49 o 
   7   1   4        0.05        3.50     17.95 o 
  -6   2   4        3.52      -18.07     18.07 o 
  -5   2   4      450.34      508.34     25.18 o 
  -4   2   4     2089.30     2057.59     96.07 o 
  -3   2   4      283.81      246.12     15.16 o 
  -2   2   4     2412.01     2385.10     92.81 o 
  -1   2   4      619.64      623.72     15.04 o 
   0   2   4      584.96      659.86     19.35 o 
   1   2   4     9545.90     9990.69    300.40 o 
   2   2   4     1293.93     1234.46     49.67 o 
   3   2   4      676.12      656.17     28.91 o 
   4   2   4      303.51      302.79     16.32 o 
   5   2   4      103.74       81.38     15.86 o 
   6   2   4        0.85       13.64     15.74 o 
   7   2   4        0.75      -10.61     16.79 o 
  -6   3   4        6.16        4.90     18.19 o 
  -5   3   4       42.19       84.41     16.56 o 
  -4   3   4        6.35       17.61     13.52 o 
  -3   3   4       13.03       10.73     10.84 o 
  -2   3   4     8075.29     8536.90    256.85 o 
  -1   3   4      760.76      743.68     25.59 o 
   0   3   4      751.13      776.11     22.82 o 
   1   3   4     4808.44     5308.58    160.14 o 
   2   3   4     1285.07     1485.37     62.73 o 
   3   3   4       22.00        4.66      7.81 o 
   4   3   4      268.68      209.75     15.51 o 
   5   3   4        1.80      -12.01     12.01 o 
   6   3   4       51.32       51.07     16.67 o 
   7   3   4        6.87       -6.41     17.37 o 
  -6   4   4       53.27       40.92     20.64 o 
  -5   4   4       57.04       64.12     17.72 o 
  -4   4   4       43.84       50.83     14.34 o 
  -3   4   4      858.40      825.23     31.13 o 
  -2   4   4      263.56      269.32     14.57 o 
  -1   4   4      200.43      246.62      9.59 o 
   0   4   4     1279.12     1304.27     39.43 o 
   1   4   4     1307.26     1378.83     65.82 o 
   2   4   4       95.02      120.09      9.91 o 
   3   4   4     1743.11     1796.20     60.04 o 
   4   4   4       59.23       48.04     11.54 o 
   5   4   4      401.55      341.26     20.99 o 
   6   4   4      134.28      147.14     19.47 o 
   7   4   4        0.22      -12.13     17.14 o 
  -6   5   4       44.54       15.86     19.59 o 
  -5   5   4      180.34      192.72     21.45 o 
  -4   5   4       77.33      107.15     16.32 o 
  -3   5   4      435.14      432.09     23.08 o 
  -2   5   4       67.70       54.10     11.08 o 
  -1   5   4       15.58       26.30      6.80 o 
   0   5   4     6357.79     6618.39    189.63 o 
   1   5   4      464.12      497.77     13.81 o 
   2   5   4    14295.38    16665.14    336.01 o 
   3   5   4      955.93     1030.55     54.56 o 
   4   5   4       57.47       64.94     12.94 o 
   5   5   4      293.44      274.11     19.24 o 
   6   5   4       25.14       48.27     16.09 o 
   7   5   4       19.12       14.46     19.35 o 
  -6   6   4       12.85        7.69     20.99 o 
  -5   6   4       32.41       35.79     18.77 o 
  -4   6   4       33.51       37.19     16.09 o 
  -3   6   4      698.08      699.20     26.58 o 
  -2   6   4      986.99      843.07     42.32 o 
  -1   6   4        6.92        2.88     13.99 o 
   0   6   4     6971.33     7363.09    176.50 o 
   1   6   4       37.96       46.47      9.39 o 
   2   6   4     1575.53     1634.37     70.19 o 
   3   6   4     1936.64     1963.74     78.12 o 
   4   6   4      951.48     1006.88     41.62 o 
   5   6   4      396.66      410.52     21.34 o 
   6   6   4        6.64       -2.68     16.79 o 
   7   6   4        0.48       10.03     17.95 o 
  -5   7   4      116.76      119.86     22.85 o 
  -3   7   4      243.36      263.38     20.87 o 
  -2   7   4      325.55      321.44     19.82 o 
  -1   7   4       29.12       37.06      8.99 o 
   0   7   4     4174.02     4583.25    400.66 o 
   1   7   4      908.21      826.88     59.29 o 
   2   7   4       26.61       43.84     10.84 o 
   3   7   4      509.85      548.79     30.78 o 
   4   7   4      308.65      293.23     18.77 o 
   5   7   4       30.73       18.19     14.34 o 
   6   7   4       11.09       10.61     17.14 o 
   7   7   4        9.85        8.86     18.89 o 
  -5   8   4       48.81       26.23     20.64 o 
  -4   8   4        6.59       33.46     16.91 o 
  -3   8   4      444.54      446.89     24.48 o 
  -2   8   4      424.67      365.86     21.34 o 
  -1   8   4       43.86       43.31      9.76 o 
   0   8   4      558.63      568.73     25.65 o 
   1   8   4       59.42       50.70      8.45 o 
   2   8   4      232.63      260.93     16.91 o 
   3   8   4        1.88       -8.63     11.43 o 
   4   8   4        1.66       -9.33     12.82 o 
   5   8   4        0.94       16.67     14.34 o 
   6   8   4       93.40       86.04     20.29 o 
   7   8   4       21.59       57.95     21.69 o 
  -5   9   4       63.45       72.29     22.74 o 
  -4   9   4      137.15      124.75     20.52 o 
  -3   9   4        3.09       -0.35     16.44 o 
  -2   9   4       76.73       91.17     16.56 o 
  -1   9   4      918.26      943.69     27.32 o 
   0   9   4      954.29      965.10     25.24 o 
   1   9   4      178.78      174.79     11.66 o 
   2   9   4      198.29      225.02     17.61 o 
   3   9   4        7.32       25.88     13.29 o 
   4   9   4      559.77      579.22     25.18 o 
   5   9   4       45.73       63.66     17.02 o 
   6   9   4       27.91        7.00     18.19 o 
  -4  10   4        1.94       12.82     19.35 o 
  -3  10   4        7.19        1.63     17.02 o 
  -2  10   4       65.80       49.78     15.51 o 
  -1  10   4      926.06      938.03     22.62 o 
   0  10   4       83.46       81.01     28.56 o 
   1  10   4      425.74      408.88     20.00 o 
   2  10   4     1182.77     1247.76     53.86 o 
   3  10   4        0.49      -13.17     13.17 o 
   4  10   4      113.01      160.08     18.77 o 
   5  10   4        0.83       33.81     16.91 o 
   6  10   4       76.50       90.59     21.10 o 
  -4  11   4       61.55       45.35     21.80 o 
  -3  11   4      103.80      101.78     21.80 o 
  -2  11   4       42.77       61.33     17.84 o 
  -1  11   4      935.00      917.58     51.88 o 
   0  11   4        1.52       16.17     10.90 o 
   1  11   4       63.03       66.39     12.45 o 
   2  11   4     1164.49     1297.07     50.95 o 
   3  11   4       62.87       57.60     17.84 o 
   4  11   4      220.86      228.05     22.74 o 
   5  11   4      134.84      155.77     21.80 o 
   6  11   4        0.09       13.64     20.40 o 
  -3  12   4       25.41        9.21     21.22 o 
  -2  12   4        1.73        5.48     16.32 o 
  -1  12   4      308.02      286.48     17.80 o 
   0  12   4      284.43      216.30     15.91 o 
   1  12   4      680.80      613.29     33.46 o 
   2  12   4       33.36       28.10     18.19 o 
   3  12   4       17.89       -0.12     16.79 o 
   4  12   4        0.32      -13.06     17.37 o 
   5  12   4        0.54       -8.98     19.00 o 
  -2  13   4       57.02       22.97     21.80 o 
  -1  13   4       20.01        5.76     14.22 o 
   0  13   4        6.71        5.68     12.40 o 
   1  13   4       63.10       30.66     20.05 o 
   2  13   4      147.57      199.25     23.08 o 
   3  13   4        0.38       18.77     18.07 o 
   4  13   4        0.52      -14.22     18.77 o 
   5  13   4        0.70       -2.80     19.82 o 
  -1  14   4       13.33       11.81     15.76 o 
   0  14   4        0.92       32.21     17.61 o 
   1  14   4      144.43      156.21     25.88 o 
   2  14   4        0.18      -11.43     21.22 o 
   3  14   4       48.85       64.24     24.02 o 
   4  14   4       38.25       68.67     24.25 o 
  -1 -12   5        5.69       15.77     26.70 o 
   0 -12   5       83.23      108.65     20.11 o 
  -3 -11   5        3.75        7.93     19.82 o 
  -2 -11   5        4.09       40.57     19.24 o 
  -1 -11   5        1.10        1.41     13.67 o 
   0 -11   5       77.28       77.54     14.40 o 
   1 -11   5       34.42       52.06     15.39 o 
   2 -11   5       17.52       11.31     18.65 o 
  -4 -10   5        0.32       32.88     19.82 o 
  -3 -10   5        1.69      -14.92     20.99 o 
  -2 -10   5       82.93       73.57     19.47 o 
  -1 -10   5       26.14       34.34     18.19 o 
   0 -10   5       32.06        7.71     11.92 o 
   1 -10   5        0.38      -15.49     16.61 o 
   2 -10   5       79.44       86.04     19.12 o 
   3 -10   5       14.42       32.06     20.17 o 
  -3  -9   5       82.44       68.21     20.29 o 
  -2  -9   5        0.38      -15.62     15.62 o 
  -1  -9   5       40.50       40.44     12.35 o 
   0  -9   5        0.10       -3.33     10.64 o 
   1  -9   5        1.91        2.31     12.24 o 
   2  -9   5      163.73      181.53     19.82 o 
   3  -9   5       17.97       -9.44     17.95 o 
   4  -9   5       15.14      -13.52     19.47 o 
  -5  -8   5        3.20       28.21     19.12 o 
  -4  -8   5        2.17      -15.62     16.67 o 
  -3  -8   5        8.83       17.26     16.21 o 
  -2  -8   5        9.56      -18.19     18.42 o 
  -1  -8   5      138.59      139.18     12.85 o 
   0  -8   5      150.29      174.62     12.73 o 
   1  -8   5       58.59       49.94     11.91 o 
   2  -8   5      321.58      303.02     21.10 o 
   3  -8   5        3.06      -17.49     17.49 o 
   4  -8   5        2.14      -20.75     20.75 o 
  -5  -7   5       11.04       -3.38     18.19 o 
  -4  -7   5       11.88       39.52     17.26 o 
  -3  -7   5      231.68      240.18     20.29 o 
  -2  -7   5      207.49      173.37     19.00 o 
  -1  -7   5      938.58      932.29     23.18 o 
   0  -7   5       92.22      101.54     10.67 o 
   1  -7   5       34.55       36.49     10.61 o 
   2  -7   5      575.55      589.95     24.48 o 
   3  -7   5        0.10        2.68     15.74 o 
   4  -7   5       81.53      112.51     20.40 o 
   5  -7   5       27.33       18.30     21.22 o 
  -6  -6   5       22.30       36.96     20.64 o 
  -5  -6   5       14.49       49.55     18.07 o 
  -4  -6   5       46.82       56.20     17.84 o 
  -3  -6   5       68.61       43.37     15.04 o 
  -2  -6   5      206.96      222.69     17.37 o 
  -1  -6   5      316.33      340.25     16.85 o 
   0  -6   5      717.62      682.19     17.68 o 
   1  -6   5       45.56       61.81     10.19 o 
   2  -6   5      678.24      662.24     24.37 o 
   3  -6   5       38.46       -9.79     15.97 o 
   4  -6   5        0.28       -3.26     16.79 o 
   5  -6   5        0.21        7.46     18.30 o 
  -6  -5   5        0.13        8.98     20.05 o 
  -5  -5   5        5.91      -12.13     16.67 o 
  -4  -5   5       43.21       18.65     14.81 o 
  -3  -5   5      328.34      310.71     20.17 o 
  -2  -5   5      163.72      163.69     15.27 o 
  -1  -5   5       32.96       43.20     12.18 o 
   0  -5   5       91.21      101.37      8.58 o 
   1  -5   5      880.64      925.39     69.95 o 
   2  -5   5       52.89       66.46     13.29 o 
   3  -5   5       79.44       81.38     15.74 o 
   4  -5   5       20.59        8.51     14.92 o 
   5  -5   5       20.02       27.98     18.07 o 
   6  -5   5       12.27       12.82     20.52 o 
  -6  -4   5       19.46       27.63     19.59 o 
  -5  -4   5        1.41       10.84     16.79 o 
  -4  -4   5      155.57      150.05     17.61 o 
  -3  -4   5       28.90       29.50     12.59 o 
  -2  -4   5      748.01      808.32     25.77 o 
  -1  -4   5       11.26        1.14      6.95 o 
   0  -4   5      560.05      595.57     13.53 o 
   1  -4   5     1153.54     1105.59     35.05 o 
   2  -4   5      678.99      759.01     24.25 o 
   3  -4   5      310.19      318.53     18.89 o 
   4  -4   5      366.03      369.94     22.50 o 
   5  -4   5       15.42       50.83     17.14 o 
   6  -4   5       19.01       15.51     19.59 o 
  -6  -3   5        8.58       26.70     18.30 o 
  -5  -3   5        0.62       15.39     15.16 o 
  -4  -3   5       50.76       53.28     16.79 o 
  -3  -3   5      217.16      194.12     15.86 o 
  -2  -3   5      904.94      870.35     32.18 o 
  -1  -3   5      478.86      437.13     11.98 o 
   0  -3   5        8.21       30.68      6.44 o 
   1  -3   5     6276.48     6484.52    170.39 o 
   2  -3   5       32.55       60.16     10.26 o 
   3  -3   5      145.30      150.05     15.27 o 
   4  -3   5      110.28      121.37     17.02 o 
   5  -3   5        2.90       22.39     16.56 o 
   6  -3   5      139.73      146.44     22.27 o 
  -6  -2   5       11.02      -12.71     16.67 o 
  -4  -2   5      636.15      603.01     24.48 o 
  -3  -2   5       26.93       30.31     11.89 o 
  -2  -2   5      793.52      804.13     25.18 o 
  -1  -2   5      234.73      233.79      8.78 o 
   0  -2   5       57.30       58.17      6.13 o 
   1  -2   5     2056.65     2151.95    108.02 o 
   2  -2   5      111.74      101.08     11.08 o 
   3  -2   5      174.60      183.63     15.16 o 
   4  -2   5      887.02      984.84     40.22 o 
   5  -2   5       15.32       27.87     15.27 o 
   6  -2   5       39.62       29.61     18.30 o 
   7  -2   5        1.00      -19.59     19.59 o 
  -6  -1   5        8.13        5.13     17.26 o 
  -5  -1   5       39.73       44.89     15.51 o 
  -4  -1   5      286.89      313.75     19.59 o 
  -3  -1   5      119.54      146.55     14.34 o 
  -2  -1   5      913.30      806.58     33.23 o 
  -1  -1   5     2710.49     2577.24     66.80 o 
   0  -1   5       12.69       36.00      5.10 o 
   1  -1   5     3938.26     3992.60    152.15 o 
   2  -1   5       58.01       80.80     10.03 o 
   3  -1   5       14.65       -4.66      9.33 o 
   4  -1   5       30.63       28.45     13.17 o 
   5  -1   5       18.88        6.76     13.87 o 
   6  -1   5        5.15       -7.81     16.91 o 
   7  -1   5        7.82       20.05     20.52 o 
  -6   0   5       11.83       18.42     19.59 o 
  -5   0   5       21.24       26.82     15.62 o 
  -4   0   5      580.59      580.16     26.00 o 
  -3   0   5       28.21       38.36     11.31 o 
  -2   0   5       96.98      116.24     10.96 o 
  -1   0   5      436.56      448.12     11.35 o 
   0   0   5     2287.09     2126.51     57.66 o 
   1   0   5      695.16      725.36     20.99 o 
   2   0   5      107.60      121.25     10.49 o 
   3   0   5      109.88       76.83     10.96 o 
   4   0   5      227.42      206.95     16.91 o 
   5   0   5      302.46      281.68     20.05 o 
   6   0   5        0.29       -9.09     15.51 o 
   7   0   5       24.56       39.17     20.75 o 
  -6   1   5       71.39       76.72     19.47 o 
  -5   1   5        5.75       -9.33     17.37 o 
  -4   1   5       10.95        8.28     13.41 o 
  -3   1   5     1234.50     1249.97     48.97 o 
  -2   1   5      531.11      548.79     21.34 o 
  -1   1   5      557.54      526.64     18.13 o 
   0   1   5     2017.60     2033.89     53.96 o 
   1   1   5       84.54       97.80      8.80 o 
   2   1   5       45.87       32.06      8.98 o 
   3   1   5     3269.62     2974.00    111.34 o 
   4   1   5       62.67       52.82     12.59 o 
   5   1   5      227.19      244.02     19.35 o 
   6   1   5       11.21       42.21     15.74 o 
   7   1   5       33.48       44.65     20.52 o 
  -6   2   5       13.95       21.80     18.54 o 
  -5   2   5      131.84      121.49     18.89 o 
  -4   2   5      381.57      355.95     20.40 o 
  -3   2   5       85.54       71.12     12.82 o 
  -2   2   5     2698.92     2765.88     99.57 o 
  -1   2   5      757.64      709.50     22.97 o 
   0   2   5     6541.21     6522.68    137.25 o 
   1   2   5      136.26      107.28      9.79 o 
   2   2   5      785.43      889.94     33.81 o 
   3   2   5      827.88      712.02     31.36 o 
   4   2   5      225.90      191.44     16.09 o 
   5   2   5      275.22      176.40     19.24 o 
   6   2   5      165.06      176.17     20.99 o 
   7   2   5       46.77       63.89     20.75 o 
  -6   3   5        1.99      -17.61     17.61 o 
  -5   3   5      250.38      263.61     22.39 o 
  -4   3   5       11.10       19.70     13.29 o 
  -3   3   5      712.74      715.87     29.50 o 
  -2   3   5     1483.24     1568.73     72.99 o 
  -1   3   5     4652.34     5387.46    138.46 o 
   0   3   5     5787.41     5954.70    137.85 o 
   1   3   5       39.03       45.16      5.34 o 
   2   3   5     2622.06     2834.67    102.95 o 
   3   3   5     4649.13     4550.66    191.44 o 
   4   3   5      223.07      165.21     15.86 o 
   5   3   5      165.89       99.45     15.74 o 
   6   3   5        3.44       -1.75     15.16 o 
   7   3   5        1.33      -16.32     16.32 o 
  -6   4   5        5.69       -1.63     18.89 o 
  -4   4   5       89.72       75.43     16.44 o 
  -3   4   5      121.90      104.82     15.16 o 
  -2   4   5      698.80      666.32     20.17 o 
  -1   4   5       56.92       47.71      7.25 o 
   0   4   5     3332.69     3536.20    116.19 o 
   1   4   5     3175.27     3072.01    201.29 o 
   2   4   5     1811.29     2075.08     78.00 o 
   3   4   5      211.90      151.45     12.82 o 
   4   4   5      189.88      174.65     15.51 o 
   5   4   5       41.20       16.21     13.52 o 
   6   4   5        9.98       -4.08     15.62 o 
   7   4   5        8.14      -16.21     17.61 o 
  -6   5   5        1.18       -6.18     19.94 o 
  -5   5   5      168.78      178.85     21.69 o 
  -4   5   5       39.06       32.53     15.39 o 
  -3   5   5        2.44       10.26     13.06 o 
  -2   5   5      342.34      334.15     17.14 o 
  -1   5   5     1106.33     1050.49     25.99 o 
   0   5   5       61.22       82.94     11.19 o 
   1   5   5      243.07      236.71     19.88 o 
   2   5   5      147.33      175.12     12.59 o 
   3   5   5      424.53      500.41     18.65 o 
   4   5   5      486.00      441.88     20.64 o 
   5   5   5     2027.81     2120.55     85.93 o 
   6   5   5        2.17      -16.09     16.09 o 
   7   5   5       70.73       81.03     20.17 o 
  -6   6   5       11.30      -24.95     24.95 o 
  -5   6   5       22.77       53.63     18.54 o 
  -4   6   5      113.97      122.42     18.54 o 
  -3   6   5       19.98       22.50     15.04 o 
  -2   6   5      609.92      624.69     27.98 o 
  -1   6   5     1004.27      955.05     29.79 o 
   0   6   5      190.87      220.24     10.75 o 
   1   6   5      934.36      900.25     65.99 o 
   2   6   5     2722.81     2808.21    110.76 o 
   3   6   5       82.54       60.63     10.96 o 
   4   6   5      979.17     1070.30     34.04 o 
   5   6   5        4.12       16.79     13.99 o 
   6   6   5        0.74      -14.22     16.09 o 
   7   6   5        3.53      -21.80     21.80 o 
  -5   7   5       38.90       55.15     20.40 o 
  -4   7   5        9.26       11.19     16.32 o 
  -3   7   5      618.68      625.74     29.03 o 
  -2   7   5      191.16      146.90     16.44 o 
  -1   7   5     2862.49     2773.66    140.20 o 
   0   7   5      596.45      586.89     16.73 o 
   1   7   5      164.07      162.19      9.52 o 
   2   7   5     1553.58     1472.31     70.19 o 
   3   7   5       12.53        5.95     11.08 o 
   4   7   5      225.78      234.00     17.37 o 
   5   7   5       11.95        6.41     14.11 o 
   6   7   5        8.17       51.07     17.14 o 
   7   7   5       19.89        8.63     20.17 o 
  -5   8   5       28.87       10.38     19.82 o 
  -4   8   5       33.49       38.24     18.30 o 
  -3   8   5      243.18      257.08     21.34 o 
  -2   8   5      175.98      158.21     17.26 o 
  -1   8   5      787.87      837.95     23.67 o 
   0   8   5      972.57      898.23     81.15 o 
   1   8   5       46.80       59.46     15.22 o 
   2   8   5     2992.26     3221.87    130.47 o 
   3   8   5      172.90      187.71     16.56 o 
   4   8   5      177.40      172.79     17.61 o 
   5   8   5        1.71        6.88     14.69 o 
   6   8   5       47.10       57.48     18.65 o 
   7   8   5        0.22      -12.48     19.59 o 
  -5   9   5       59.40       56.78     23.08 o 
  -4   9   5        5.53      -18.54     18.54 o 
  -3   9   5      272.28      315.61     23.32 o 
  -2   9   5        1.01       16.56     13.87 o 
  -1   9   5     1021.13     1040.63     33.08 o 
   0   9   5      558.86      509.34     20.52 o 
   1   9   5       86.61       89.40     10.45 o 
   2   9   5      143.52      150.40     16.67 o 
   3   9   5       11.34       35.21     16.09 o 
   4   9   5        3.37        9.91     14.81 o 
   5   9   5      124.06      190.39     19.70 o 
   6   9   5       42.77       31.71     19.47 o 
  -4  10   5        1.62       -8.98     19.12 o 
  -3  10   5      209.10      197.74     22.85 o 
  -2  10   5      133.12      141.31     18.54 o 
  -1  10   5        1.68       -4.03     12.70 o 
   0  10   5        1.43        2.78     10.21 o 
   1  10   5      189.71      214.71     13.84 o 
   2  10   5      173.42      201.47     20.05 o 
   3  10   5       84.35       68.56     15.97 o 
   4  10   5       63.78      126.73     19.00 o 
   5  10   5       45.65       66.34     19.00 o 
   6  10   5       72.21       69.37     20.17 o 
  -4  11   5       34.31       75.55     23.08 o 
  -3  11   5      221.36      226.07     24.48 o 
  -2  11   5       94.13       95.02     18.30 o 
  -1  11   5       28.14       35.69     12.86 o 
   0  11   5        0.81       23.28     11.32 o 
   1  11   5     2526.33     2389.94     67.46 o 
   2  11   5      327.45      269.09     22.27 o 
   3  11   5       58.94       43.14     16.56 o 
   4  11   5      184.23      253.70     22.39 o 
   5  11   5        1.14       -3.85     17.61 o 
   6  11   5        2.35      -19.12     19.12 o 
  -3  12   5        1.01      -13.41     20.75 o 
  -2  12   5      232.58      223.85     22.39 o 
  -1  12   5      238.33      229.46     17.29 o 
   0  12   5        0.17       12.48     11.62 o 
   1  12   5      341.79      344.72     17.02 o 
   2  12   5      139.71      133.61     20.87 o 
   3  12   5      284.21      221.76     22.85 o 
   4  12   5      179.30      233.30     24.02 o 
   5  12   5       61.47      131.28     22.04 o 
  -2  13   5       41.48       26.35     19.59 o 
  -1  13   5       60.49       67.27     15.65 o 
   0  13   5       35.33       25.46     13.46 o 
   1  13   5       47.33       72.39     14.09 o 
   2  13   5        0.64       -3.26     19.35 o 
   3  13   5        9.98       43.49     19.59 o 
   4  13   5       17.59       11.08     21.69 o 
   5  13   5       10.26       -5.60     20.75 o 
  -1  14   5       80.29       85.80     16.41 o 
   0  14   5       34.09       33.05     14.29 o 
   1  14   5       15.43       46.96     14.75 o 
   2  14   5        0.43        1.40     20.52 o 
   3  14   5        3.72       45.82     21.34 o 
   4  14   5       12.51       12.94     22.39 o 
  -2 -11   6        3.30      -11.66     18.54 o 
  -1 -11   6       38.48       56.96     14.84 o 
   0 -11   6       20.15       42.40     14.14 o 
   1 -11   6        6.11        9.92     16.47 o 
  -3 -10   6       30.60        9.44     19.00 o 
  -2 -10   6       18.12       -9.68     18.54 o 
  -1 -10   6       26.27       22.35     12.82 o 
   0 -10   6       42.77       38.88     12.96 o 
   1 -10   6        1.43       -2.69     14.52 o 
   2 -10   6       85.29      103.53     20.87 o 
  -4  -9   6        0.20        1.98     19.12 o 
  -3  -9   6       78.25      103.30     20.29 o 
  -2  -9   6       36.12       39.76     17.72 o 
  -1  -9   6       55.02       54.10     19.18 o 
   0  -9   6       52.42       45.40     22.33 o 
   1  -9   6       16.49       17.46     13.09 o 
   2  -9   6       22.21       47.57     17.02 o 
   3  -9   6        3.07       -4.78     18.07 o 
  -4  -8   6        0.15        9.33     19.47 o 
  -3  -8   6       68.82       86.04     18.54 o 
  -2  -8   6       43.56        3.73     15.62 o 
  -1  -8   6        1.59       -2.17     10.94 o 
   0  -8   6       20.40       17.98     10.49 o 
   1  -8   6       53.89       32.88     19.12 o 
   2  -8   6        7.21       24.72     16.32 o 
   3  -8   6        0.11      -18.42     18.42 o 
   4  -8   6       22.27       16.56     20.52 o 
  -5  -7   6        0.09      -12.01     21.45 o 
  -4  -7   6       45.18       43.60     17.72 o 
  -3  -7   6        4.67        9.33     15.04 o 
  -2  -7   6        6.15       32.41     15.16 o 
  -1  -7   6       97.61       95.00     17.26 o 
   0  -7   6       15.76       10.89      9.96 o 
   1  -7   6      296.39      314.17     15.02 o 
   2  -7   6      107.51      145.39     16.67 o 
   3  -7   6       29.43       19.12     17.02 o 
   4  -7   6       57.82       70.07     19.47 o 
   5  -7   6        0.02      -13.76     20.75 o 
  -5  -6   6       12.84        9.79     18.89 o 
  -4  -6   6       43.38       60.98     17.26 o 
  -3  -6   6        7.38       -9.21     13.76 o 
  -2  -6   6      620.58      596.01     30.90 o 
  -1  -6   6     3207.64     2915.97     80.53 o 
   0  -6   6       34.29       52.97      9.56 o 
   1  -6   6      506.54      539.86     18.53 o 
   2  -6   6       24.31       71.12     14.22 o 
   3  -6   6        4.92        7.11     14.92 o 
   4  -6   6      156.50      182.46     21.80 o 
   5  -6   6        3.50       19.12     19.24 o 
  -5  -5   6       19.98       35.56     18.30 o 
  -4  -5   6      124.82      138.74     18.89 o 
  -3  -5   6        0.14       13.64     13.52 o 
  -2  -5   6      521.10      454.94     27.63 o 
  -1  -5   6      150.94      157.27     12.53 o 
   0  -5   6       23.39       29.19     14.40 o 
   1  -5   6     1233.80     1304.38     33.82 o 
   2  -5   6      365.31      430.80     20.05 o 
   3  -5   6        0.12       61.09     15.39 o 
   4  -5   6      194.71      233.65     22.15 o 
   5  -5   6        0.03      -15.62     17.61 o 
   6  -5   6        0.03        4.90     20.87 o 
  -6  -4   6        0.59        8.51     19.12 o 
  -5  -4   6       56.74       63.66     18.54 o 
  -4  -4   6       64.11       57.25     15.86 o 
  -3  -4   6      104.40       91.17     15.62 o 
  -2  -4   6       22.60       20.87     13.17 o 
  -1  -4   6      706.21      692.48     18.99 o 
   0  -4   6      442.91      471.84     15.78 o 
   1  -4   6      120.65      126.70     13.47 o 
   2  -4   6        3.15       -7.11     10.73 o 
   3  -4   6        1.23       -1.05     14.46 o 
   4  -4   6       48.16       48.73     16.91 o 
   5  -4   6      104.93      101.43     20.52 o 
   6  -4   6       12.15       -9.09     18.89 o 
  -6  -3   6       22.35        1.28     18.89 o 
  -5  -3   6       10.10       15.74     15.97 o 
  -4  -3   6       60.17       66.11     16.56 o 
  -3  -3   6       64.09       60.51     13.87 o 
  -2  -3   6      269.47      262.33     16.67 o 
  -1  -3   6      104.28      100.98     18.48 o 
   0  -3   6      860.16      872.34     25.35 o 
   1  -3   6      161.77      160.12      9.36 o 
   2  -3   6      110.64      157.16     13.17 o 
   3  -3   6      251.92      260.70     18.07 o 
   4  -3   6        2.25       14.22     15.27 o 
   5  -3   6      542.22      525.13     27.87 o 
   6  -3   6       10.52        0.70     18.54 o 
  -6  -2   6        0.42        5.48     18.07 o 
  -5  -2   6       36.97       43.26     17.84 o 
  -4  -2   6       22.49       22.85     14.81 o 
  -3  -2   6      125.04       84.30     15.16 o 
  -2  -2   6      278.72      288.56     15.74 o 
  -1  -2   6      191.28      197.84     11.78 o 
   0  -2   6     1388.29     1392.86     63.72 o 
   1  -2   6     1052.25     1063.19     44.83 o 
   2  -2   6       13.79       17.26     10.03 o 
   3  -2   6     1926.53     1930.98     82.66 o 
   4  -2   6        4.50       10.84     13.41 o 
   5  -2   6       51.78       35.44     16.44 o 
   6  -2   6       69.07       68.21     19.24 o 
  -6  -1   6       13.54      -18.65     18.65 o 
  -5  -1   6       70.81       81.73     17.95 o 
  -4  -1   6       14.20       -7.23     13.29 o 
  -3  -1   6      169.19      182.81     15.86 o 
  -2  -1   6     2075.86     2168.59     87.56 o 
  -1  -1   6       54.29       55.35      7.99 o 
   0  -1   6     1464.45     1384.77     40.89 o 
   1  -1   6     1041.85     1036.08     53.34 o 
   2  -1   6      124.98      148.89     12.01 o 
   3  -1   6     1235.90     1279.35     59.34 o 
   4  -1   6      359.73      395.24     20.99 o 
   5  -1   6       79.95       77.30     17.49 o 
   6  -1   6       58.14       80.21     19.35 o 
   7  -1   6        0.78        6.06     25.65 o 
  -6   0   6       10.85        7.58     18.77 o 
  -5   0   6      520.89      590.77     28.10 o 
  -4   0   6      185.32      211.15     18.65 o 
  -3   0   6       64.97       78.82     13.41 o 
  -2   0   6     2038.76     1981.93     77.07 o 
  -1   0   6      146.75      154.17      7.90 o 
   0   0   6     4641.73     4486.95    308.21 o 
   1   0   6     2123.94     2024.42     55.70 o 
   2   0   6      537.56      582.95     21.34 o 
   3   0   6      806.90      759.94     43.60 o 
   4   0   6        4.74        8.04     12.71 o 
   5   0   6        3.03        7.81     14.46 o 
   6   0   6        0.42       14.69     16.56 o 
   7   0   6        1.90      -16.91     19.12 o 
  -6   1   6        0.69        2.33     18.89 o 
  -5   1   6       46.30       68.09     17.49 o 
  -4   1   6       88.63       74.50     15.62 o 
  -3   1   6      534.53      522.56     25.07 o 
  -2   1   6     4055.83     3741.87    198.20 o 
  -1   1   6      350.24      367.03     31.01 o 
   0   1   6      472.46      519.34     32.82 o 
   1   1   6     1629.31     1616.92     44.24 o 
   2   1   6     1239.63     1272.12     52.00 o 
   3   1   6     1151.79     1046.87     44.42 o 
   4   1   6        4.46       12.36     12.13 o 
   5   1   6       61.30       39.64     16.21 o 
   6   1   6        0.63        6.41     17.26 o 
   7   1   6       14.86       -0.12     20.52 o 
  -6   2   6        9.45       26.47     19.24 o 
  -5   2   6       31.23       45.47     17.37 o 
  -4   2   6       18.20       29.26     14.22 o 
  -3   2   6      852.50      933.78     42.32 o 
  -2   2   6      201.56      222.81     14.22 o 
  -1   2   6      103.76       99.83      7.25 o 
   0   2   6       38.02       31.38      5.88 o 
   1   2   6     2218.09     2059.78     91.17 o 
   2   2   6     1111.88     1113.21     42.21 o 
   3   2   6      181.31      136.53     13.29 o 
   4   2   6      103.96       67.74     13.64 o 
   5   2   6      594.77      461.00     24.48 o 
   6   2   6        2.42       16.32     15.97 o 
   7   2   6       10.50      -17.61     18.19 o 
  -6   3   6      136.81      161.48     24.13 o 
  -5   3   6        4.29      -15.74     15.74 o 
  -4   3   6        1.74        6.88     14.34 o 
  -3   3   6       61.46       64.71     13.76 o 
  -2   3   6      408.45      404.34     17.49 o 
  -1   3   6     1303.01     1275.20     31.80 o 
   0   3   6     2123.59     2082.59    164.68 o 
   1   3   6     2530.79     2583.05     72.22 o 
   2   3   6    10909.29    12051.64    308.97 o 
   3   3   6       20.90       -6.41      8.28 o 
   4   3   6       46.11       36.96     12.24 o 
   5   3   6      333.32      278.30     20.17 o 
   6   3   6       24.34       48.73     16.67 o 
   7   3   6       51.62       60.04     21.80 o 
  -6   4   6        0.48      -19.94     19.94 o 
  -5   4   6        1.01      -16.09     16.91 o 
  -4   4   6        0.15       21.34     14.57 o 
  -3   4   6     1627.35     1638.33     58.06 o 
  -2   4   6       84.43       96.65     12.36 o 
  -1   4   6     2549.96     2667.10     68.76 o 
   0   4   6     1211.54     1174.07     44.89 o 
   1   4   6      580.18      608.46     34.10 o 
   2   4   6     2542.89     2549.14     87.21 o 
   3   4   6     2109.31     2256.73     93.27 o 
   4   4   6     1468.66     1363.76     45.12 o 
   5   4   6      136.78      109.60     16.21 o 
   6   4   6        2.80       -8.28     15.51 o 
   7   4   6        0.54        3.50     17.95 o 
  -6   5   6       46.17       63.43     22.04 o 
  -5   5   6       11.22        2.91     17.61 o 
  -4   5   6      106.95      122.77     17.95 o 
  -3   5   6      748.45      721.46     31.13 o 
  -2   5   6       13.56       31.60     11.66 o 
  -1   5   6     1363.92     1426.95     40.19 o 
   0   5   6     5162.75     5530.92    157.56 o 
   1   5   6       26.23       19.74      7.17 o 
   2   5   6     1849.00     1856.83     71.35 o 
   3   5   6       34.89       10.73     11.31 o 
   5   5   6       74.95       60.51     15.97 o 
   6   5   6       50.09       58.41     18.77 o 
   7   5   6        1.85      -17.72     18.42 o 
  -5   6   6       14.16       -5.83     19.59 o 
  -4   6   6       16.26        3.38     15.27 o 
  -3   6   6      881.92      939.96     36.61 o 
  -2   6   6       29.10       21.69     12.13 o 
  -1   6   6        1.71        7.98      8.37 o 
   0   6   6     1165.77     1189.30     36.43 o 
   1   6   6      687.47      683.78     45.24 o 
   2   6   6       25.23        4.08     10.03 o 
   3   6   6       26.71        6.76     11.19 o 
   4   6   6       35.16       60.39     13.64 o 
   5   6   6      136.52      120.55     18.65 o 
   6   6   6        1.89        3.85     16.09 o 
   7   6   6       24.55       -2.68     20.17 o 
  -5   7   6        0.62       -4.66     19.00 o 
  -4   7   6      169.55      195.99     21.34 o 
  -3   7   6      127.71      130.70     18.77 o 
  -2   7   6      156.20      137.69     16.09 o 
  -1   7   6        6.87       -8.86     14.46 o 
   0   7   6     1147.59     1191.74     39.03 o 
   1   7   6      931.20      865.38     29.25 o 
   2   7   6       19.25       14.22     11.89 o 
   3   7   6      192.94      159.96     15.51 o 
   4   7   6      731.88      836.77     26.12 o 
   5   7   6        6.19        0.93     14.69 o 
   6   7   6       63.54       34.74     17.84 o 
   7   7   6       10.52        3.96     19.47 o 
  -5   8   6       12.02       17.95     22.50 o 
  -4   8   6       58.11       60.98     19.12 o 
  -3   8   6      236.10      216.86     21.80 o 
  -2   8   6      248.03      240.53     19.47 o 
  -1   8   6      571.03      553.51     26.29 o 
   0   8   6       25.79       19.40      9.05 o 
   1   8   6     2274.97     2201.42     81.32 o 
   2   8   6      387.80      456.69     20.64 o 
   3   8   6       73.01       57.13     14.11 o 
   4   8   6      224.19      333.10     19.94 o 
   5   8   6       48.85       57.48     17.49 o 
   6   8   6      207.96      217.68     24.13 o 
   7   8   6       92.23      112.86     22.62 o 
  -4   9   6      218.75      275.85     25.07 o 
  -3   9   6       19.32        3.96     18.89 o 
  -2   9   6      330.88      283.90     21.45 o 
  -1   9   6     1082.22     1046.11     49.08 o 
   0   9   6      463.66      429.14     21.74 o 
   1   9   6     2478.65     2349.40    113.44 o 
   2   9   6      754.84      771.60     36.26 o 
   3   9   6      448.97      444.44     22.97 o 
   4   9   6      622.04      725.54     28.56 o 
   5   9   6      134.87      142.01     19.12 o 
   6   9   6        2.42       15.62     17.95 o 
  -4  10   6       47.55       59.81     22.04 o 
  -3  10   6        0.76       14.34     18.54 o 
  -2  10   6       74.30       62.73     17.26 o 
  -1  10   6      768.34      742.06     22.33 o 
   0  10   6      888.18      848.41     29.35 o 
   1  10   6     1247.51     1130.27     37.01 o 
   2  10   6        2.87      -16.67     16.67 o 
   3  10   6       23.89       43.02     15.39 o 
   4  10   6       37.64       49.55     16.56 o 
   5  10   6        0.79       19.70     17.95 o 
   6  10   6       54.87       36.61     21.57 o 
  -3  11   6        9.13       14.11     19.24 o 
  -2  11   6       62.00       45.24     17.26 o 
  -1  11   6      172.45      176.84     15.33 o 
   0  11   6      264.10      250.80     15.54 o 
   1  11   6       53.74       40.79     11.90 o 
   2  11   6      287.23      322.72     23.20 o 
   3  11   6        6.65       41.51     16.67 o 
   4  11   6        4.55      -15.74     15.74 o 
   5  11   6       11.96       -3.50     21.57 o 
   6  11   6       63.79       90.71     23.32 o 
  -3  12   6       16.52       16.32     21.22 o 
  -2  12   6       54.08       50.95     17.84 o 
  -1  12   6      156.77      173.77     24.25 o 
   0  12   6      184.33      178.31     26.52 o 
   1  12   6       69.62       71.50     12.88 o 
   2  12   6        6.89        4.43     17.26 o 
   3  12   6      324.92      316.08     24.48 o 
   4  12   6        6.91       16.21     19.00 o 
   5  12   6        2.10       19.59     20.05 o 
  -2  13   6      111.48      111.46     22.50 o 
  -1  13   6       10.90        7.45     15.80 o 
   0  13   6      274.50      249.38     28.74 o 
   1  13   6       80.48       81.43     14.75 o 
   2  13   6       56.20       72.99     20.75 o 
   3  13   6      125.01      160.43     23.67 o 
   4  13   6        1.02        3.61     20.29 o 
   5  13   6       26.25       33.69     21.69 o 
  -1  14   6       34.20       42.16     18.65 o 
   0  14   6      126.99      116.48     16.79 o 
   1  14   6       50.13       45.67     19.35 o 
   2  14   6      134.23      130.58     23.32 o 
   3  14   6      234.68      241.69     26.58 o 
   4  14   6       47.18       78.23     23.32 o 
  -2 -10   7        0.43      -18.42     18.42 o 
  -1 -10   7       51.25       49.97     28.56 o 
   0 -10   7        2.13       16.27     13.28 o 
   1 -10   7       42.15       83.47     16.56 o 
   2 -10   7       18.70       45.35     18.54 o 
  -3  -9   7        1.47        1.52     19.00 o 
  -2  -9   7        4.48       49.32     19.70 o 
  -1  -9   7      209.39      194.29     43.20 o 
   0  -9   7        3.17        3.88     13.47 o 
   1  -9   7       96.29      127.91     15.31 o 
   2  -9   7       46.87       58.65     18.07 o 
   3  -9   7        0.03        6.18     20.64 o 
  -4  -8   7       19.32       52.47     20.17 o 
  -3  -8   7       20.16       32.65     17.26 o 
  -2  -8   7        0.16       -0.82     17.49 o 
  -1  -8   7       82.24       73.95     18.07 o 
   0  -8   7       62.29       77.99     12.08 o 
   1  -8   7       65.10       55.19     14.87 o 
   2  -8   7       47.45       58.41     17.49 o 
   3  -8   7       17.51       19.24     19.70 o 
   4  -8   7        8.67       22.62     21.22 o 
  -4  -7   7       13.72       45.35     18.07 o 
  -2  -7   7        7.01       29.03     15.62 o 
  -1  -7   7       31.39       28.39     11.29 o 
   0  -7   7      229.73      224.99     23.38 o 
   1  -7   7        2.82       -4.18     13.12 o 
   2  -7   7        0.75        4.08     14.81 o 
   3  -7   7       17.19        7.58     18.54 o 
   4  -7   7        0.55      -20.40     20.40 o 
  -5  -6   7        9.30       10.26     20.87 o 
  -4  -6   7        4.58       -9.91     16.67 o 
  -3  -6   7        0.08       30.78     16.09 o 
  -2  -6   7      153.88      180.02     18.30 o 
  -1  -6   7      109.13      117.10     12.07 o 
   0  -6   7        4.83       28.08      9.57 o 
   1  -6   7      339.65      334.35     15.60 o 
   2  -6   7       53.16       29.73     14.46 o 
   3  -6   7      172.23      173.49     19.82 o 
   4  -6   7       13.76       -6.30     18.65 o 
   5  -6   7       28.11       48.85     21.10 o 
  -5  -5   7        0.61      -17.72     17.72 o 
  -4  -5   7        5.98       21.10     15.74 o 
  -3  -5   7        9.82       -0.82     14.22 o 
  -2  -5   7      451.00      419.96     23.20 o 
  -1  -5   7       52.36       39.84     10.24 o 
   0  -5   7      535.56      500.38     16.00 o 
   1  -5   7      626.90      664.70     17.61 o 
   2  -5   7       81.26       81.85     16.44 o 
   3  -5   7      264.31      298.59     21.92 o 
   4  -5   7        4.33        1.52     16.79 o 
   5  -5   7       23.90       25.07     20.29 o 
  -5  -4   7       30.64       86.86     19.12 o 
  -4  -4   7       92.10      110.18     19.00 o 
  -3  -4   7        8.90        6.30     13.52 o 
  -2  -4   7      211.46      224.44     17.61 o 
  -1  -4   7        8.94       10.82      8.40 o 
   0  -4   7       76.97       84.12      9.19 o 
   1  -4   7      582.44      597.26     18.42 o 
   2  -4   7        2.15        8.16     12.13 o 
   3  -4   7      347.97      416.23     21.92 o 
   4  -4   7      200.82      216.04     21.34 o 
   5  -4   7        5.46       34.98     18.30 o 
   6  -4   7        8.48       14.22     21.80 o 
  -5  -3   7        3.56       10.61     17.61 o 
  -4  -3   7       11.80       28.45     15.97 o 
  -3  -3   7       18.52       24.72     13.76 o 
  -2  -3   7      939.08      888.19     31.60 o 
  -1  -3   7       57.11       47.73      8.86 o 
   0  -3   7      313.31      299.95     11.53 o 
   1  -3   7      589.58      608.24     16.56 o 
   2  -3   7       74.86       87.56     13.29 o 
   3  -3   7       48.36       64.01     15.39 o 
   4  -3   7       11.29      -15.04     15.04 o 
   5  -3   7        5.63      -10.26     16.32 o 
   6  -3   7       21.38       60.39     21.57 o 
  -6  -2   7        2.87       14.34     19.82 o 
  -5  -2   7       77.91      119.97     19.94 o 
  -4  -2   7       86.22       83.95     17.26 o 
  -3  -2   7        1.74       33.58     14.34 o 
  -2  -2   7      331.50      304.07     17.72 o 
  -1  -2   7      271.68      294.99     11.42 o 
   0  -2   7       48.33       63.92     11.60 o 
   1  -2   7      321.44      376.37     11.67 o 
   2  -2   7      235.64      241.81     15.51 o 
   3  -2   7      136.90      190.16     16.79 o 
   4  -2   7       16.46       -0.82     15.04 o 
   5  -2   7       43.34       58.53     18.07 o 
   6  -2   7        1.11       -6.65     18.19 o 
  -6  -1   7       37.62       21.22     20.75 o 
  -5  -1   7        4.97       36.03     16.21 o 
  -4  -1   7        0.42        6.53     14.46 o 
  -3  -1   7      847.34      881.19     32.88 o 
  -2  -1   7      154.84      143.41     14.34 o 
  -1  -1   7        1.46        3.01      7.20 o 
   0  -1   7      866.02      845.96     24.79 o 
   1  -1   7      312.54      309.93     14.40 o 
   2  -1   7     1433.11     1472.31     63.66 o 
   3  -1   7      373.40      389.53     19.12 o 
   4  -1   7       72.36       86.98     16.09 o 
   5  -1   7      154.53       99.92     18.30 o 
   6  -1   7        5.74        2.10     17.72 o 
  -6   0   7        4.39       29.61     19.70 o 
  -5   0   7        0.80       10.96     16.32 o 
  -4   0   7       90.73       81.61     16.56 o 
  -3   0   7      255.18      233.53     19.12 o 
  -2   0   7      667.97      663.40     21.92 o 
  -1   0   7      339.38      308.34     21.92 o 
   0   0   7     2108.13     1906.20     55.04 o 
   1   0   7       58.92       78.18      9.62 o 
   2   0   7     1423.00     1334.27     60.04 o 
   3   0   7      291.88      291.01     17.84 o 
   4   0   7      209.67      216.86     19.00 o 
   5   0   7      348.61      302.79     22.62 o 
   6   0   7       45.00      100.27     19.59 o 
   7   0   7       34.74       15.97     21.34 o 
  -6   1   7       32.28       31.01     20.40 o 
  -5   1   7       58.35       46.52     21.92 o 
  -4   1   7        0.42      -12.94     12.94 o 
  -3   1   7     1325.33     1327.85     51.77 o 
  -2   1   7      505.89      444.44     18.65 o 
  -1   1   7       20.18       18.90      6.63 o 
   0   1   7     1136.98     1019.06     28.44 o 
   1   1   7       83.40       90.99      6.54 o 
   2   1   7     2904.15     3017.72    111.23 o 
   3   1   7     2053.27     1896.23     81.38 o 
   4   1   7      105.50       98.99     15.51 o 
   5   1   7      102.76       86.28     18.19 o 
   6   1   7        2.48       -2.33     16.09 o 
   7   1   7        0.79       14.11     19.82 o 
  -6   2   7        3.53        9.33     20.52 o 
  -5   2   7        1.66       -6.53     17.61 o 
  -4   2   7       87.69      106.68     17.26 o 
  -3   2   7      516.71      479.77     22.27 o 
  -2   2   7        1.54       -8.28     10.73 o 
  -1   2   7      143.91      138.69      8.82 o 
   0   2   7     4266.91     3842.44    132.47 o 
   1   2   7       47.19       35.51      5.91 o 
   2   2   7        7.41        8.63      8.63 o 
   3   2   7        5.09       -1.87      9.44 o 
   4   2   7        1.13       12.24     12.01 o 
   5   2   7        5.02       -5.83     12.82 o 
   6   2   7        1.39       -8.74     16.32 o 
   7   2   7        0.56       21.34     21.69 o 
  -6   3   7        4.20       27.05     19.94 o 
  -5   3   7      157.17      158.68     21.92 o 
  -4   3   7       10.48        3.26     15.16 o 
  -3   3   7       53.76       46.75     14.81 o 
  -2   3   7        0.61       -1.28     10.38 o 
  -1   3   7      887.83      849.78     25.44 o 
   0   3   7     1810.82     1988.87     56.28 o 
   1   3   7      210.01      193.09     13.06 o 
   2   3   7      184.33      180.48     14.22 o 
   3   3   7      137.84       64.94     12.59 o 
   4   3   7     2346.36     2274.69     85.81 o 
   5   3   7      568.87      474.52     25.07 o 
   6   3   7        6.19        9.44     16.79 o 
   7   3   7       43.75       47.10     19.94 o 
  -5   4   7        0.75       15.86     17.84 o 
  -4   4   7      130.23      106.56     18.30 o 
  -3   4   7      248.90      234.70     19.59 o 
  -2   4   7       45.17       31.01     11.89 o 
  -1   4   7      353.79      343.99     27.52 o 
   0   4   7      252.14      242.53     10.67 o 
   1   4   7     3137.50     3234.28    122.60 o 
   2   4   7      618.04      643.00     20.40 o 
   3   4   7      313.39      291.01     16.67 o 
   4   4   7      934.76      990.91     42.21 o 
   5   4   7       60.17       31.25     14.11 o 
   6   4   7       58.87       35.56     20.05 o 
   7   4   7        3.70      -18.42     18.42 o 
  -5   5   7      115.03      107.15     21.92 o 
  -4   5   7      140.27      100.38     18.42 o 
  -3   5   7       12.70       10.14     14.22 o 
  -2   5   7       62.31       27.75     12.94 o 
  -1   5   7     2633.34     2667.37     75.30 o 
   0   5   7        0.96       -7.01      7.04 o 
   1   5   7     1044.92      928.87     34.02 o 
   2   5   7      741.31      738.25     34.28 o 
   3   5   7       88.73       44.65     13.06 o 
   4   5   7      399.02      440.48     21.22 o 
   5   5   7        5.87       -2.22     14.22 o 
   6   5   7       42.25       43.60     17.84 o 
   7   5   7       19.73       -8.28     19.94 o 
  -5   6   7        4.19        8.98     21.10 o 
  -4   6   7      145.41      179.55     20.75 o 
  -3   6   7        9.92       -5.60     14.22 o 
  -1   6   7     2132.57     2179.89     65.70 o 
   0   6   7       13.30        8.31      8.04 o 
   1   6   7     1954.66     1917.64     58.38 o 
   2   6   7     2028.61     2174.42     74.62 o 
   3   6   7      103.00       98.99     14.11 o 
   4   6   7      205.83      273.41     19.12 o 
   5   6   7       15.69       -2.33     14.81 o 
   6   6   7       12.88       29.26     18.19 o 
   7   6   7        9.16       18.77     19.12 o 
  -5   7   7      127.68      136.76     23.78 o 
  -4   7   7       72.48       91.06     18.89 o 
  -3   7   7       89.69      115.08     18.54 o 
  -2   7   7       47.42       47.45     15.97 o 
  -1   7   7     2116.27     2152.75    167.54 o 
   0   7   7        1.43        4.66      8.32 o 
   1   7   7       27.51       31.49      8.45 o 
   2   7   7      314.86      304.65     19.12 o 
   3   7   7        6.06       11.66     13.76 o 
   4   7   7       61.53       49.32     14.92 o 
   5   7   7      163.43      156.23     19.82 o 
   6   7   7       16.56       18.65     18.30 o 
   7   7   7        2.27       -2.56     20.40 o 
  -5   8   7        1.00        2.68     19.94 o 
  -4   8   7       58.86       54.80     19.82 o 
  -3   8   7       62.82       27.75     19.70 o 
  -2   8   7      339.84      294.04     21.92 o 
  -1   8   7      265.81      299.76     14.79 o 
   0   8   7      443.53      392.84     15.15 o 
   1   8   7       57.67       60.98     12.13 o 
   2   8   7      177.96      224.79     17.72 o 
   3   8   7      400.18      405.85     22.50 o 
   4   8   7       16.22       33.00     14.92 o 
   5   8   7      181.38      135.48     18.54 o 
   6   8   7       42.42        3.61     20.64 o 
   7   8   7        0.14       -2.10     19.59 o 
  -4   9   7       15.56       14.46     20.05 o 
  -3   9   7      136.76      133.38     21.57 o 
  -2   9   7      159.01      139.68     19.00 o 
  -1   9   7      337.21      340.72     16.36 o 
   0   9   7      982.10      971.00     26.70 o 
   1   9   7     3852.53     3794.07    105.04 o 
   2   9   7        3.38       22.74     14.69 o 
   3   9   7      702.11      721.70     42.44 o 
   4   9   7       41.75       63.54     16.79 o 
   5   9   7        3.25        4.31     15.86 o 
   6   9   7       28.69       10.49     19.00 o 
  -4  10   7        0.49       -0.82     19.12 o 
  -3  10   7       29.11       41.16     20.64 o 
  -2  10   7      592.46      555.09     27.98 o 
  -1  10   7        5.24       -3.83     12.19 o 
   0  10   7      260.85      216.47     14.88 o 
   1  10   7       35.70       47.41     11.70 o 
   2  10   7       11.85       24.95     15.74 o 
   3  10   7     1085.72     1031.48     43.14 o 
   4  10   7      320.55      393.14     23.90 o 
   5  10   7      107.80      126.03     20.52 o 
   6  10   7       67.41       74.15     21.69 o 
  -3  11   7       23.84       23.78     20.64 o 
  -2  11   7      250.20      244.61     23.67 o 
  -1  11   7        0.31        0.96     12.90 o 
   0  11   7      292.02      273.50     16.20 o 
   1  11   7       17.13        4.37     11.98 o 
   2  11   7       37.08       34.98     17.26 o 
   3  11   7       75.11       89.43     18.77 o 
   4  11   7        7.99       44.07     17.14 o 
   5  11   7        0.17      -19.12     19.12 o 
   6  11   7       10.46      -20.87     20.87 o 
  -3  12   7        8.92       18.07     23.32 o 
  -2  12   7      288.52      268.86     26.47 o 
  -1  12   7        0.00       -4.25     23.08 o 
   0  12   7       44.22       34.15     12.62 o 
   1  12   7      161.22      163.80     22.09 o 
   2  12   7       87.76       75.20     20.17 o 
   3  12   7       92.05      100.27     20.75 o 
   4  12   7       12.21        4.20     18.65 o 
   5  12   7       19.93       16.79     21.45 o 
  -2  13   7       34.48       15.39     18.77 o 
  -1  13   7        7.27       27.03     14.87 o 
   0  13   7       14.51       11.32     13.08 o 
   1  13   7      218.94      211.21     16.93 o 
   2  13   7        2.28        1.17     19.47 o 
   3  13   7        6.82       13.17     18.89 o 
   4  13   7       35.03       17.49     21.69 o 
   5  13   7       99.83       99.22     25.30 o 
  -1  14   7       29.29       41.62     36.03 o 
   0  14   7      113.38       86.11     16.80 o 
   1  14   7        0.43       -7.26     14.26 o 
   2  14   7       82.43       65.06     21.80 o 
   3  14   7       16.24       22.39     19.94 o 
   4  14   7        0.42       30.20     22.04 o 
  -2  -9   8        5.95       20.29     18.89 o 
  -1  -9   8        0.41      -15.44     30.90 o 
   0  -9   8        0.61       -6.85     12.01 o 
   1  -9   8       59.67       50.42     16.38 o 
   2  -9   8        1.32      -15.74     17.14 o 
  -3  -8   8        3.23        5.36     18.77 o 
  -2  -8   8      438.86      395.48     27.75 o 
  -1  -8   8       88.81      102.81     22.85 o 
   0  -8   8        0.30       20.40     12.19 o 
   1  -8   8       65.84       47.87     14.03 o 
   2  -8   8        2.24      -11.54     18.19 o 
   3  -8   8       34.45       18.07     22.74 o 
  -4  -7   8        2.37       24.37     19.47 o 
  -3  -7   8        5.89        1.17     16.56 o 
  -2  -7   8      100.54       61.21     18.54 o 
  -1  -7   8        2.32       -2.96     10.96 o 
   0  -7   8       60.35       37.46     11.90 o 
   1  -7   8      326.40      357.17     20.23 o 
   2  -7   8        0.48        3.85     15.97 o 
   3  -7   8       41.88       47.45     20.17 o 
  -4  -6   8       25.44       46.05     18.65 o 
  -3  -6   8        8.48       13.99     16.67 o 
  -2  -6   8       37.32       44.65     17.14 o 
  -1  -6   8       32.49       38.14     11.79 o 
   0  -6   8       53.14       52.00     14.22 o 
   1  -6   8       67.95       89.16     36.38 o 
   2  -6   8        0.51      -10.61     13.64 o 
   3  -6   8        3.57       12.94     18.19 o 
   4  -6   8       61.74       89.89     20.64 o 
  -4  -5   8        3.08       -3.96     17.14 o 
  -3  -5   8       84.18       90.59     17.95 o 
  -2  -5   8       13.12      -13.64     13.64 o 
  -1  -5   8       17.61       20.53     23.38 o 
   0  -5   8       25.58       35.11     12.30 o 
   1  -5   8      135.63      167.43     12.64 o 
   2  -5   8        8.98       28.21     13.99 o 
   3  -5   8        8.28       -5.71     15.74 o 
   4  -5   8       23.55       -2.68     18.77 o 
   5  -5   8      141.12      140.03     22.74 o 
  -5  -4   8        7.60       27.17     19.12 o 
  -4  -4   8       72.18       78.00     18.54 o 
  -3  -4   8        4.59       13.99     14.81 o 
  -2  -4   8        0.72      -12.59     13.52 o 
  -1  -4   8        1.74       -6.07      9.08 o 
   0  -4   8      712.56      736.44     20.42 o 
   1  -4   8        4.94       14.37      9.08 o 
   2  -4   8      329.18      313.98     19.70 o 
   3  -4   8      136.25      156.23     18.54 o 
   4  -4   8        9.01       -4.78     16.91 o 
   5  -4   8       43.08       30.43     19.59 o 
  -5  -3   8        4.04      -17.02     17.49 o 
  -4  -3   8        5.81       22.62     16.21 o 
  -3  -3   8      176.60      215.81     19.35 o 
  -2  -3   8      254.44      213.24     22.97 o 
  -1  -3   8        1.11        6.34      8.77 o 
   0  -3   8      766.65      744.99     26.70 o 
   1  -3   8        2.74       12.75      8.12 o 
   2  -3   8      294.58      315.49     21.69 o 
   3  -3   8      388.05      461.35     22.62 o 
   4  -3   8       47.16       58.41     18.30 o 
   5  -3   8       79.17       90.94     21.69 o 
   6  -3   8        3.09       45.24     20.87 o 
  -5  -2   8      168.93      203.45     23.20 o 
  -4  -2   8       18.26       26.00     16.79 o 
  -3  -2   8       81.67      102.02     16.67 o 
  -2  -2   8       65.45       64.24     14.46 o 
  -1  -2   8       51.37       53.71      9.19 o 
   0  -2   8     1818.30     1706.36     50.65 o 
   1  -2   8      205.33      226.22     10.90 o 
   2  -2   8      281.33      251.25     16.67 o 
   3  -2   8      279.67      313.28     19.59 o 
   4  -2   8        5.59      -12.36     14.11 o 
   5  -2   8        9.49        3.15     17.49 o 
   6  -2   8        0.05       11.78     19.94 o 
  -5  -1   8        0.59       16.44     17.37 o 
  -4  -1   8       15.59       13.99     15.62 o 
  -3  -1   8      886.00      821.15     33.11 o 
  -2  -1   8      266.19      244.37     17.72 o 
  -1  -1   8      141.66      126.23      9.93 o 
   0  -1   8     1093.96     1094.77     31.12 o 
   1  -1   8        0.09        0.18      6.24 o 
   2  -1   8        0.20       -3.38     10.26 o 
   3  -1   8      306.23      334.97     19.47 o 
   4  -1   8        0.66       37.08     15.51 o 
   5  -1   8       22.24       34.74     17.26 o 
   6  -1   8        1.72        9.21     19.47 o 
  -5   0   8        0.59        2.22     17.95 o 
  -4   0   8       22.11       45.24     16.09 o 
  -3   0   8       92.44       70.65     15.97 o 
  -2   0   8      120.63      100.27     14.34 o 
  -1   0   8      215.16      217.81     11.08 o 
   0   0   8      786.24      750.27     17.60 o 
   1   0   8        3.16        1.94      5.94 o 
   2   0   8      309.81      337.53     16.67 o 
   3   0   8        0.79       25.77     12.24 o 
   4   0   8      301.30      275.04     21.57 o 
   5   0   8      128.70      112.28     19.82 o 
   6   0   8        0.46        5.01     18.54 o 
  -5   1   8       39.94       23.55     18.77 o 
  -4   1   8       40.46       41.39     16.56 o 
  -3   1   8       61.31       61.56     16.44 o 
  -2   1   8       88.84       79.86     13.52 o 
  -1   1   8     1562.00     1449.94     43.53 o 
   0   1   8       81.69       90.39      8.29 o 
   1   1   8     3780.86     3755.46    183.16 o 
   2   1   8     1535.47     1517.20     63.19 o 
   3   1   8      148.75      161.71     15.39 o 
   4   1   8      344.19      356.42     22.27 o 
   5   1   8       78.60       62.61     17.02 o 
   6   1   8       60.81       82.66     19.94 o 
   7   1   8       30.14       46.05     21.34 o 
  -5   2   8        0.89       25.18     18.89 o 
  -4   2   8      108.86      140.26     18.89 o 
  -3   2   8      310.68      326.69     20.75 o 
  -2   2   8       38.31       27.87     12.82 o 
  -1   2   8     2021.90     1944.77     60.19 o 
   0   2   8       14.35       22.38     10.49 o 
   1   2   8     1179.80     1213.71     35.86 o 
   2   2   8     1883.40     1838.17     72.75 o 
   3   2   8     1183.57     1099.57     53.63 o 
   4   2   8     1052.74     1031.36     40.92 o 
   5   2   8        2.25       15.97     13.99 o 
   6   2   8        7.26       10.38     16.79 o 
   7   2   8        0.99      -16.09     19.00 o 
  -5   3   8       36.85       30.55     20.05 o 
  -4   3   8        8.02       11.66     15.16 o 
  -3   3   8       98.68      100.62     16.67 o 
  -2   3   8        0.51       12.36     11.43 o 
  -1   3   8     2615.15     2632.06     76.64 o 
   0   3   8     1050.90     1000.55     31.26 o 
   1   3   8       23.85       26.52     20.05 o 
   2   3   8     1383.45     1298.59     42.32 o 
   3   3   8      186.79       97.82     15.74 o 
   4   3   8      124.65       64.82     15.27 o 
   5   3   8      141.58       62.26     17.02 o 
   6   3   8       13.12       10.84     16.79 o 
   7   3   8        3.92      -19.82     19.82 o 
  -5   4   8        0.24       -5.13     18.77 o 
  -4   4   8      184.99      181.53     20.64 o 
  -3   4   8      344.40      336.95     22.50 o 
  -2   4   8       77.56       78.70     14.11 o 
  -1   4   8      554.93      564.38     15.17 o 
   0   4   8        2.03        2.36      7.49 o 
   1   4   8       82.09       67.32      8.07 o 
   2   4   8      200.30      179.32     15.04 o 
   3   4   8       16.67        8.16     11.43 o 
   4   4   8        0.77        0.82     11.89 o 
   5   4   8      212.50      145.97     18.89 o 
   6   4   8       44.94       44.30     18.54 o 
  -5   5   8       48.47       26.00     20.17 o 
  -4   5   8       30.55        1.28     18.07 o 
  -3   5   8      144.45      182.81     19.00 o 
  -2   5   8      457.93      383.93     21.45 o 
  -1   5   8     1280.67     1324.06    109.60 o 
   0   5   8        2.66       -2.66     13.41 o 
   1   5   8      403.44      387.41     26.17 o 
   2   5   8        9.71       -2.33     11.66 o 
   3   5   8      922.01      954.06     34.63 o 
   4   5   8       64.84       24.95     14.81 o 
   5   5   8       78.16       46.17     16.21 o 
   6   5   8        5.86       30.20     17.72 o 
   7   5   8        4.39       14.46     19.94 o 
  -5   6   8        1.61       34.51     20.29 o 
  -4   6   8        0.18       15.16     17.26 o 
  -3   6   8      170.73      186.43     20.52 o 
  -2   6   8      747.14      762.85     27.28 o 
  -1   6   8        0.95       -0.27      9.05 o 
   0   6   8      233.62      236.98     12.28 o 
   1   6   8     2837.91     2629.11     81.59 o 
   2   6   8       47.10       58.18     14.57 o 
   3   6   8      854.17      818.00     29.85 o 
   4   6   8       97.88       86.28     17.72 o 
   5   6   8      239.66      187.36     20.52 o 
   6   6   8      285.96      242.98     27.17 o 
   7   6   8       40.94       51.42     22.04 o 
  -5   7   8       34.07       44.89     22.27 o 
  -4   7   8      100.82      100.62     21.69 o 
  -3   7   8        7.64        3.96     16.79 o 
  -2   7   8      859.97      761.80     29.15 o 
  -1   7   8       15.27       21.19     13.12 o 
   0   7   8        6.07       -4.31     13.06 o 
   1   7   8     3704.39     3637.03    102.14 o 
   2   7   8      340.28      311.18     19.35 o 
   3   7   8     1025.97      932.26     43.95 o 
   4   7   8      831.57     1067.62     38.13 o 
   5   7   8       33.81       19.24     16.32 o 
   6   7   8       34.34       50.95     18.89 o 
   7   7   8        0.74        0.93     21.34 o 
  -4   8   8       24.94        7.81     19.24 o 
  -3   8   8       20.49       24.25     17.37 o 
  -2   8   8      650.00      623.76     27.63 o 
  -1   8   8      475.22      461.36     17.31 o 
   0   8   8     2488.37     2567.98    118.46 o 
   1   8   8      447.43      446.47     15.90 o 
   2   8   8       17.13       22.74     15.39 o 
   3   8   8       10.17       21.45     14.22 o 
   4   8   8       53.53       83.95     16.67 o 
   5   8   8       24.66        3.61     16.91 o 
   6   8   8       54.25       62.03     19.82 o 
  -4   9   8      167.28      199.49     25.30 o 
  -3   9   8       90.26       75.67     21.10 o 
  -2   9   8       45.63       65.52     17.37 o 
  -1   9   8       18.49        9.04     12.20 o 
   0   9   8      321.84      342.05     27.98 o 
   1   9   8     1118.19     1135.93     38.07 o 
   2   9   8       14.62        3.26     16.21 o 
   3   9   8       37.60       14.57     15.62 o 
   4   9   8        3.32       21.80     15.51 o 
   5   9   8       35.73       48.04     17.14 o 
   6   9   8       75.33       81.73     22.27 o 
  -3  10   8      145.83      120.09     23.43 o 
  -2  10   8       57.29       70.42     18.30 o 
  -1  10   8       67.27       80.01     27.34 o 
   0  10   8      513.27      472.60     18.88 o 
   1  10   8       31.89       50.89     12.36 o 
   2  10   8      365.94      293.46     22.85 o 
   3  10   8      278.15      294.86     22.15 o 
   4  10   8        5.27        5.71     16.32 o 
   5  10   8       25.38       34.98     18.89 o 
   6  10   8       16.02       29.03     20.05 o 
  -3  11   8       82.52      137.34     23.55 o 
  -2  11   8       18.71       21.69     17.26 o 
  -1  11   8        2.20       25.48     18.60 o 
   0  11   8      607.82      535.76     20.85 o 
   1  11   8        0.59        0.63     11.40 o 
   2  11   8      313.93      327.15     23.67 o 
   3  11   8       68.64      100.73     19.12 o 
   4  11   8        6.57      -17.61     17.61 o 
   5  11   8      168.97      173.72     23.32 o 
   6  11   8      121.01      154.13     25.18 o 
  -2  12   8        9.21      -17.26     19.94 o 
  -1  12   8        0.08       17.79     14.69 o 
   0  12   8      355.34      365.24     19.24 o 
   1  12   8      105.08       89.28     14.24 o 
   2  12   8      507.56      493.30     28.91 o 
   3  12   8      363.18      391.75     26.82 o 
   4  12   8       57.73       78.93     20.87 o 
   5  12   8       34.11       61.91     21.22 o 
  -2  13   8       75.48       97.35     22.97 o 
  -1  13   8        2.43       16.90     26.52 o 
   0  13   8      337.79      295.43     27.87 o 
   1  13   8       12.73       34.66     14.65 o 
   2  13   8       14.30       -1.05     19.12 o 
   3  13   8       50.09       58.88     20.52 o 
   4  13   8       24.48       41.74     21.10 o 
   5  13   8       55.19       34.98     21.92 o 
  -1  14   8       42.13       33.13     17.11 o 
   0  14   8       95.39       54.83     16.32 o 
   1  14   8        2.80       13.60     18.25 o 
   2  14   8        5.53        5.13     20.52 o 
   3  14   8       18.84       38.24     21.80 o 
   4  14   8        9.44       29.85     22.74 o 
   0  -9   9       33.37       22.54     13.38 o 
  -2  -8   9        1.54        0.70     19.47 o 
  -1  -8   9       24.89       30.34     17.84 o 
   0  -8   9        5.32        7.03     12.51 o 
   1  -8   9       43.56       72.42     23.20 o 
   2  -8   9        8.36      -16.21     16.21 o 
  -3  -7   9       13.42       32.30     18.77 o 
  -2  -7   9       16.65       21.69     17.95 o 
  -1  -7   9       11.69       26.06     12.89 o 
   0  -7   9      276.18      286.32     16.55 o 
   1  -7   9        2.51        2.47     13.33 o 
   2  -7   9        6.68      -17.61     17.61 o 
   3  -7   9       16.16       15.97     20.17 o 
  -3  -6   9        5.36        4.08     17.37 o 
  -2  -6   9        4.72       14.46     16.44 o 
  -1  -6   9        2.91       18.54     11.53 o 
   0  -6   9       81.94      108.46     22.04 o 
   1  -6   9       24.83       26.05     11.34 o 
   2  -6   9       11.26        4.90     15.16 o 
   3  -6   9      123.69      140.14     22.62 o 
   4  -6   9       10.02      -13.17     19.00 o 
  -4  -5   9        4.23       19.00     19.47 o 
  -3  -5   9       16.58       16.91     17.61 o 
  -2  -5   9      147.64      159.73     19.82 o 
  -1  -5   9        0.94      -11.78     14.17 o 
   0  -5   9      210.58      207.03     15.45 o 
   1  -5   9        4.34        0.01     11.25 o 
   2  -5   9        0.74      -10.26     14.11 o 
   3  -5   9       45.89       46.75     17.61 o 
   4  -5   9        0.28       -8.98     19.94 o 
  -4  -4   9        1.53      -17.14     17.14 o 
  -3  -4   9       10.21       29.50     15.97 o 
  -2  -4   9        7.98       -1.63     14.46 o 
  -1  -4   9      127.54      150.31     12.43 o 
   0  -4   9       86.70       91.17     11.17 o 
   1  -4   9        7.61        3.52     11.02 o 
   2  -4   9        6.18       -5.01     13.29 o 
   3  -4   9       55.61       95.37     18.54 o 
   4  -4   9       44.86       73.80     20.17 o 
   5  -4   9        0.09        9.91     21.80 o 
  -4  -3   9       31.36       62.49     18.30 o 
  -3  -3   9       74.42       44.19     17.95 o 
  -2  -3   9      136.52      108.90     17.49 o 
  -1  -3   9      112.74      151.13     24.08 o 
   0  -3   9        2.36       28.36     13.76 o 
   1  -3   9        0.44        3.52      8.79 o 
   2  -3   9      463.15      453.89     21.92 o 
   3  -3   9        7.10       -9.09     13.76 o 
   4  -3   9       71.68       85.23     18.30 o 
   5  -3   9       23.61       59.11     20.40 o 
  -5  -2   9       22.65       18.65     19.70 o 
  -4  -2   9        0.22       17.14     16.09 o 
  -3  -2   9      111.95      131.51     17.95 o 
  -2  -2   9       46.55       55.96     15.16 o 
  -1  -2   9      400.79      433.23     14.83 o 
   0  -2   9        8.34       21.98      9.15 o 
   1  -2   9       58.21       56.63      9.26 o 
   2  -2   9      481.10      515.68     22.15 o 
   3  -2   9       55.35       55.73     15.62 o 
   4  -2   9      203.80      248.34     21.69 o 
   5  -2   9       81.20       92.69     21.57 o 
   6  -2   9       18.60       -1.40     20.99 o 
  -5  -1   9        1.45       31.13     18.30 o 
  -4  -1   9       22.67       39.29     17.37 o 
  -3  -1   9      207.03      231.08     19.82 o 
  -2  -1   9      579.16      532.94     25.42 o 
  -1  -1   9      457.45      469.70     14.96 o 
   0  -1   9       26.18       39.84      8.47 o 
   1  -1   9      275.50      243.63     11.41 o 
   2  -1   9     1489.91     1463.68     73.34 o 
   3  -1   9      317.56      363.41     20.75 o 
   4  -1   9      125.73      126.85     19.59 o 
   5  -1   9        5.12        5.95     18.07 o 
   6  -1   9        5.43       -1.87     19.24 o 
  -5   0   9       23.17       47.92     21.34 o 
  -4   0   9        6.37      -12.24     16.09 o 
  -3   0   9       66.63       99.69     17.95 o 
  -2   0   9        0.86        1.98     12.71 o 
  -1   0   9      475.89      461.50     20.58 o 
   0   0   9      793.77      766.99     38.71 o 
   1   0   9      193.99      188.44     10.84 o 
   2   0   9      249.00      272.71     16.32 o 
   3   0   9       63.12      111.11     15.62 o 
   4   0   9       73.66      103.77     18.65 o 
   5   0   9        0.99       16.21     16.09 o 
   6   0   9        0.95      -18.77     18.77 o 
  -5   1   9       23.31       51.18     20.17 o 
  -4   1   9       11.03        7.23     16.67 o 
  -3   1   9       67.58       64.36     15.86 o 
  -2   1   9      253.52      251.72     18.54 o 
  -1   1   9       44.58       50.64      9.07 o 
   0   1   9      367.88      333.42     12.32 o 
   1   1   9       81.41       89.88     11.95 o 
   2   1   9      402.75      435.35     18.30 o 
   3   1   9       95.14       88.26     14.92 o 
   4   1   9     1902.67     1787.80     76.83 o 
   5   1   9        0.86       16.91     15.86 o 
   6   1   9       45.55       24.83     19.94 o 
  -5   2   9       22.66       13.29     20.17 o 
  -4   2   9        3.61       21.34     16.44 o 
  -3   2   9      325.30      309.43     21.45 o 
  -2   2   9      106.20       86.51     15.74 o 
  -1   2   9       67.20       54.12      9.60 o 
   0   2   9       85.25       86.06     10.38 o 
   1   2   9     1288.25     1271.12     44.30 o 
   2   2   9       25.52       38.59     11.31 o 
   3   2   9      818.59      862.42     32.65 o 
   4   2   9       42.52       18.77     15.74 o 
   5   2   9        1.19       16.21     15.51 o 
   6   2   9       43.04       33.69     19.47 o 
  -5   3   9       28.56       34.86     20.40 o 
  -4   3   9      131.45      150.40     20.52 o 
  -3   3   9       28.98       42.21     15.16 o 
  -2   3   9      698.05      653.49     24.25 o 
  -1   3   9      292.53      301.71     14.13 o 
   0   3   9        7.66        1.62     13.12 o 
   1   3   9     1288.70     1244.19     54.86 o 
   2   3   9       10.34       26.47     11.43 o 
   3   3   9      534.03      521.86     27.05 o 
   4   3   9       72.16       46.52     15.39 o 
   5   3   9       31.28       23.67     15.39 o 
   6   3   9       54.44       38.82     18.89 o 
  -5   4   9       14.38       30.66     19.94 o 
  -4   4   9       26.15       38.47     16.79 o 
  -3   4   9      156.67      117.76     19.12 o 
  -2   4   9      199.24      194.24     17.84 o 
  -1   4   9      716.06      717.67     24.89 o 
   0   4   9        4.53        8.65      8.27 o 
   1   4   9     3311.00     3183.11     86.77 o 
   2   4   9      260.96      254.98     17.95 o 
   3   4   9      189.05      175.24     17.49 o 
   4   4   9      117.61       65.06     16.67 o 
   5   4   9       37.63        3.61     15.27 o 
   6   4   9       17.37      -11.43     17.84 o 
   7   4   9       10.26       23.67     20.64 o 
  -5   5   9       42.35       65.29     21.10 o 
  -4   5   9      125.58      129.07     20.17 o 
  -3   5   9        0.48       17.95     16.32 o 
  -2   5   9      478.21      429.99     23.20 o 
  -1   5   9      591.74      569.59     16.97 o 
   0   5   9       11.31      -15.39     16.79 o 
   1   5   9      256.79      252.62     11.96 o 
   2   5   9      235.04      260.93     18.65 o 
   3   5   9        6.51        8.16     15.86 o 
   4   5   9      240.37      222.34     21.45 o 
   5   5   9       64.04       47.22     17.02 o 
   6   5   9        2.78      -13.52     17.14 o 
   7   5   9        2.34       12.94     20.64 o 
  -4   6   9       93.80       77.88     22.15 o 
  -3   6   9       45.92       39.99     17.14 o 
  -2   6   9        3.73       -2.22     14.22 o 
  -1   6   9       42.42       35.23     10.61 o 
   0   6   9      380.36      374.30     14.75 o 
   1   6   9      769.11      767.01     34.28 o 
   2   6   9       31.17       25.18     14.46 o 
   3   6   9      155.18      165.79     17.61 o 
   4   6   9       29.75       51.65     15.62 o 
   5   6   9      150.25      112.51     21.57 o 
   6   6   9       15.06       19.47     18.42 o 
  -4   7   9      203.97      191.68     23.67 o 
  -3   7   9       14.50       12.82     16.91 o 
  -2   7   9        9.20       14.11     14.57 o 
  -1   7   9      106.93      112.03     12.87 o 
   0   7   9     3599.59     3612.77    242.22 o 
   1   7   9      740.34      706.02     18.55 o 
   2   7   9      119.39      112.51     17.26 o 
   3   7   9      577.86      598.23     26.82 o 
   4   7   9        1.23       -3.15     14.46 o 
   5   7   9       56.18       19.59     16.91 o 
   6   7   9       53.75       24.72     21.45 o 
  -4   8   9        2.46       -6.88     19.24 o 
  -3   8   9      187.92      221.99     23.55 o 
  -2   8   9      296.91      243.21     22.62 o 
  -1   8   9       26.37       30.49     12.20 o 
   0   8   9      791.92      777.51     22.44 o 
   1   8   9      345.42      316.84     15.95 o 
   2   8   9      592.68      571.18     24.95 o 
   3   8   9     1276.98     1293.11     62.49 o 
   4   8   9      247.88      315.49     22.85 o 
   5   8   9      241.12      277.60     23.08 o 
   6   8   9       34.60       31.71     20.52 o 
  -4   9   9       23.29       50.48     20.99 o 
  -3   9   9        8.92       24.02     20.40 o 
  -2   9   9      107.92      121.84     19.82 o 
  -1   9   9       17.06       -4.06     11.83 o 
   0   9   9      274.28      262.88     22.21 o 
   1   9   9       20.98       20.55     11.17 o 
   2   9   9       83.78       89.31     17.95 o 
   3   9   9      208.57      249.15     21.92 o 
   4   9   9        1.31      -10.38     15.86 o 
   5   9   9       42.07       44.30     18.65 o 
   6   9   9       24.69       -6.76     21.92 o 
  -3  10   9       36.90       35.44     21.57 o 
  -2  10   9      238.27      210.33     23.32 o 
  -1  10   9      170.43      154.65     28.21 o 
   0  10   9       61.01       56.98     12.69 o 
   1  10   9       28.56       64.06     14.57 o 
   2  10   9        6.56        9.91     16.44 o 
   3  10   9      269.92      320.97     24.72 o 
   4  10   9       23.73       29.50     17.26 o 
   5  10   9        7.69      -18.30     18.30 o 
   6  10   9       14.57       25.88     20.87 o 
  -3  11   9        4.22       18.42     20.64 o 
  -2  11   9      115.86      102.37     20.75 o 
  -1  11   9       34.59       53.23     14.81 o 
   0  11   9      154.84      135.07     35.21 o 
   1  11   9      104.02      111.75     26.52 o 
   2  11   9        6.76       -1.28     18.65 o 
   3  11   9       16.64       13.41     17.14 o 
   4  11   9      130.91      133.03     22.50 o 
   5  11   9       90.81       76.95     22.27 o 
  -2  12   9       97.71       89.43     21.57 o 
  -1  12   9      333.15      332.62     28.21 o 
   0  12   9        2.69       -2.40     13.26 o 
   1  12   9        8.86       14.61     14.28 o 
   2  12   9      196.07      176.87     22.85 o 
   3  12   9        0.40       17.14     18.42 o 
   4  12   9       60.65       34.98     21.92 o 
   5  12   9       54.55       86.98     24.02 o 
  -1  13   9       88.94      108.88     18.80 o 
   0  13   9        5.66        7.45     14.90 o 
   1  13   9       10.84       24.45     14.74 o 
   2  13   9      357.88      402.01     29.03 o 
   3  13   9       94.02      110.41     22.74 o 
   4  13   9      197.26      214.88     27.40 o 
   0  14   9       72.83       83.87     16.64 o 
   1  14   9        8.81      -15.66     15.66 o 
   2  14   9      122.86      172.20     26.93 o 
   3  14   9        0.30       15.51     21.34 o 
   0  -8  10        0.47       -1.96     21.28 o 
  -2  -7  10        6.10        8.39     19.47 o 
  -1  -7  10       14.24       -3.19     13.11 o 
   0  -7  10        5.44       24.61     12.39 o 
   1  -7  10       15.78       16.07     14.13 o 
   2  -7  10        8.60        2.68     17.49 o 
  -3  -6  10        0.89      -17.37     20.40 o 
  -2  -6  10        5.86        0.35     18.54 o 
  -1  -6  10       25.10       29.61     13.03 o 
   0  -6  10       39.45       49.49     19.70 o 
   1  -6  10        1.80       14.35     11.87 o 
   2  -6  10       85.46      121.49     19.00 o 
   3  -6  10        1.77       -9.79     20.64 o 
  -3  -5  10       49.27       57.25     20.52 o 
  -2  -5  10        0.29       -4.66     16.79 o 
  -1  -5  10       16.26        5.73     11.71 o 
   0  -5  10       31.06       34.24     11.49 o 
   1  -5  10        2.39        0.62     20.35 o 
   2  -5  10      121.86      102.95     17.84 o 
   3  -5  10       46.03       76.13     20.75 o 
   4  -5  10       12.62       29.03     19.82 o 
  -4  -4  10       10.34       15.27     18.65 o 
  -3  -4  10       46.92       31.60     18.42 o 
  -2  -4  10        9.18       -3.38     16.21 o 
  -1  -4  10      200.08      197.43     18.54 o 
   0  -4  10      165.15      186.84     19.47 o 
   1  -4  10       14.77       15.36     11.09 o 
   2  -4  10      114.49      102.60     17.14 o 
   3  -4  10       10.13       39.99     18.30 o 
   4  -4  10        3.52       17.49     19.35 o 
  -4  -3  10       23.83       -8.04     19.12 o 
  -3  -3  10      186.46      180.02     21.45 o 
  -2  -3  10        0.64        1.17     14.81 o 
  -1  -3  10        1.99       -5.52     10.63 o 
   0  -3  10      293.89      288.25     27.75 o 
   1  -3  10       51.68       49.60     10.56 o 
   2  -3  10      132.55      154.25     17.95 o 
   3  -3  10        7.50       44.42     16.32 o 
   4  -3  10        8.29       22.74     17.72 o 
   5  -3  10        0.75       15.04     19.82 o 
  -4  -2  10       33.36       59.46     18.89 o 
  -3  -2  10        3.00       24.95     15.97 o 
  -2  -2  10        1.13       -3.85     15.04 o 
  -1  -2  10        8.43       10.36      9.71 o 
   0  -2  10      243.70      260.31     13.19 o 
   1  -2  10       72.16       60.54     10.04 o 
   2  -2  10        0.27       12.48     13.52 o 
   3  -2  10        0.35      -14.11     14.11 o 
   4  -2  10      212.44      228.05     22.27 o 
   5  -2  10        0.20       -2.22     19.12 o 
  -4  -1  10        5.48        8.63     17.26 o 
  -3  -1  10      103.53      121.72     18.54 o 
  -2  -1  10       35.82       41.39     15.97 o 
  -1  -1  10      197.71      240.41     13.18 o 
   0  -1  10       67.10       92.69     14.81 o 
   1  -1  10     1403.80     1390.54     43.59 o 
   2  -1  10        1.46        5.36     12.24 o 
   3  -1  10        2.60       10.73     13.99 o 
   4  -1  10      135.04      158.91     20.87 o 
   5  -1  10       29.32       27.52     18.89 o 
  -4   0  10       94.75      117.87     20.40 o 
  -3   0  10        2.97        5.48     14.92 o 
  -2   0  10       68.79       78.23     16.32 o 
  -1   0  10      192.57      189.17     12.53 o 
   0   0  10       14.23       -2.75      9.52 o 
   1   0  10      807.73      828.02     19.00 o 
   2   0  10      392.46      389.65     20.64 o 
   3   0  10      828.43      833.74     27.98 o 
   4   0  10      116.05      117.29     20.64 o 
   5   0  10        1.49       -3.03     16.32 o 
   6   0  10        8.51       10.26     20.29 o 
  -4   1  10       26.92       45.94     17.49 o 
  -3   1  10        5.95        1.17     15.39 o 
  -2   1  10      119.83       94.79     16.21 o 
  -1   1  10     1160.64     1149.02     25.50 o 
   0   1  10        1.56       -5.49      9.18 o 
   1   1  10      472.62      454.62     15.70 o 
   2   1  10       77.09       86.04     13.87 o 
   3   1  10        3.56        7.00     12.82 o 
   4   1  10      196.17      218.84     23.08 o 
   5   1  10       60.90       16.21     18.77 o 
   6   1  10        2.95        7.58     19.59 o 
  -4   2  10      153.14      174.07     21.92 o 
  -3   2  10        4.00       -2.45     15.16 o 
  -2   2  10        6.51       28.45     13.87 o 
  -1   2  10      319.09      336.30     21.22 o 
   0   2  10      157.70      168.97     11.29 o 
   1   2  10       90.68       86.57     14.69 o 
   2   2  10      141.53      180.60     16.32 o 
   3   2  10        7.32        9.21     11.31 o 
   4   2  10      122.86      114.03     19.00 o 
   5   2  10       10.30       38.71     16.91 o 
   6   2  10       21.11        4.66     19.00 o 
  -4   3  10        7.44      -16.56     16.56 o 
  -3   3  10        0.06        5.48     15.86 o 
  -2   3  10        0.47       20.87     14.92 o 
  -1   3  10      784.13      779.70     30.31 o 
   0   3  10      159.01      178.78     11.87 o 
   1   3  10        3.44        2.02      7.35 o 
   2   3  10       34.05       48.15     13.17 o 
   3   3  10      423.26      420.89     20.17 o 
   4   3  10        0.35       -4.08     15.16 o 
   5   3  10       83.97       30.43     17.95 o 
   6   3  10        1.43       21.34     19.12 o 
  -4   4  10       82.91       76.02     20.17 o 
  -3   4  10       18.35       14.57     17.26 o 
  -2   4  10      129.58      146.79     17.49 o 
  -1   4  10       77.27       80.56     11.27 o 
   0   4  10     1040.08     1005.37     35.56 o 
   1   4  10      236.75      204.37     25.59 o 
   2   4  10        4.78      -11.89     12.13 o 
   3   4  10      570.89      551.24     24.72 o 
   4   4  10       76.85       23.67     16.44 o 
   5   4  10      270.09      153.43     22.39 o 
   6   4  10      158.08       93.04     23.20 o 
  -4   5  10        7.83       16.21     18.89 o 
  -3   5  10       32.66       67.86     18.42 o 
  -2   5  10      505.63      501.69     25.53 o 
  -1   5  10      356.52      345.77     15.70 o 
   0   5  10     1136.08     1179.78     40.17 o 
   1   5  10      788.83      710.63     25.72 o 
   2   5  10      468.92      477.79     22.97 o 
   3   5  10     1017.95      966.42     56.31 o 
   4   5  10      279.40      255.80     22.50 o 
   5   5  10       57.93       25.53     17.26 o 
   6   5  10       17.58        9.56     19.00 o 
  -4   6  10        0.68       -3.73     18.42 o 
  -3   6  10       14.03      -13.99     17.02 o 
  -2   6  10      478.21      469.16     25.07 o 
  -1   6  10      516.84      513.08     21.69 o 
   0   6  10     1682.10     1679.34     52.19 o 
   1   6  10       43.56       48.46     10.77 o 
   2   6  10       37.23       28.21     15.62 o 
   3   6  10      217.40      180.83     19.47 o 
   4   6  10       12.62       17.14     15.39 o 
   5   6  10      119.39       60.98     19.24 o 
   6   6  10       26.39       -3.03     21.57 o 
  -4   7  10       13.24      -19.24     23.08 o 
  -3   7  10       64.26       51.88     19.94 o 
  -2   7  10      169.29      179.67     20.17 o 
  -1   7  10      105.45      112.83     12.89 o 
   0   7  10       24.87       31.11     11.25 o 
   1   7  10      935.92      938.92     25.02 o 
   2   7  10        2.48       -2.10     15.16 o 
   3   7  10       88.00       75.67     17.02 o 
   4   7  10       18.91        9.91     17.37 o 
   5   7  10       57.92       28.45     18.42 o 
   6   7  10       15.64      -19.35     19.35 o 
  -3   8  10       49.78       43.02     19.47 o 
  -2   8  10      356.93      345.81     24.72 o 
  -1   8  10      118.48       98.03     24.66 o 
   0   8  10       37.18       39.82     11.99 o 
   1   8  10        2.21       -3.87     10.74 o 
   2   8  10      689.05      733.59     32.18 o 
   3   8  10        9.29       19.00     15.97 o 
   4   8  10        1.48       19.24     17.37 o 
   5   8  10       14.64       -1.17     17.49 o 
   6   8  10        5.43       23.20     20.40 o 
  -3   9  10      123.86      127.43     22.97 o 
  -2   9  10       25.05      -17.49     17.49 o 
  -1   9  10      272.10      255.80     17.43 o 
   0   9  10       99.15       99.10     13.47 o 
   1   9  10        5.91       -4.09     11.58 o 
   2   9  10      407.27      443.16     25.53 o 
   3   9  10        4.36       17.84     16.09 o 
   4   9  10      125.90      107.61     20.40 o 
   5   9  10      285.39      377.17     26.70 o 
   6   9  10      111.30       59.93     23.67 o 
  -2  10  10      136.65      145.62     21.69 o 
  -1  10  10      174.31      182.10     16.74 o 
   0  10  10      276.24      285.73     17.19 o 
   1  10  10      210.17      180.84     21.80 o 
   2  10  10      885.71      950.22     41.16 o 
   3  10  10      172.34      206.60     22.15 o 
   4  10  10      126.74      105.98     21.22 o 
   5  10  10       26.53       46.87     20.29 o 
  -2  11  10        4.85       -6.30     17.95 o 
  -1  11  10      119.21      117.58     16.61 o 
   0  11  10      332.21      285.60     24.54 o 
   1  11  10        6.06       16.08     13.11 o 
   2  11  10      235.77      220.71     23.67 o 
   3  11  10       47.24       92.92     19.35 o 
   4  11  10      111.88      100.97     21.80 o 
   5  11  10       89.79      113.21     22.85 o 
  -2  12  10       55.51       39.17     21.34 o 
  -1  12  10        0.34       27.04     15.68 o 
   0  12  10      181.34      186.88     17.58 o 
   1  12  10        0.85      -13.00     13.00 o 
   2  12  10       77.31       58.53     21.45 o 
   3  12  10       14.82      -10.61     18.65 o 
   4  12  10       35.65       36.96     20.99 o 
   5  12  10        6.38      -13.99     20.29 o 
  -1  13  10        1.58        7.67     16.36 o 
   0  13  10        0.98        1.05     14.02 o 
   1  13  10      136.96      146.66     17.31 o 
   2  13  10       51.71       54.10     22.62 o 
   3  13  10       11.94       -7.11     21.34 o 
   4  13  10       18.06       13.17     23.08 o 
   1  14  10       81.00       77.42     23.67 o 
   2  14  10        1.28       29.26     22.97 o 
   3  14  10       97.41      144.46     26.12 o 
  -1  -6  11        1.79      -13.36     14.54 o 
   0  -6  11       32.28       55.72     13.44 o 
   1  -6  11        0.61       -1.28     14.05 o 
   2  -6  11        9.20       45.47     17.49 o 
  -2  -5  11        4.81      -12.24     18.42 o 
  -1  -5  11       24.09       12.14     13.51 o 
   0  -5  11        9.25        1.18     18.95 o 
   1  -5  11       29.09       56.79     13.08 o 
   2  -5  11       22.50       36.73     17.26 o 
   3  -5  11        0.39       -7.93     19.35 o 
  -3  -4  11       15.27       -1.52     18.77 o 
  -2  -4  11       13.95       25.30     17.02 o 
  -1  -4  11       35.22       44.54     17.49 o 
   0  -4  11       17.10       24.76     11.25 o 
   1  -4  11      125.78      143.80     13.95 o 
   2  -4  11       42.97       54.80     17.02 o 
   4  -4  11       65.27       81.73     22.62 o 
  -3  -3  11        8.29       18.65     17.49 o 
  -2  -3  11       41.13       24.02     17.26 o 
  -1  -3  11       70.33      108.89     22.68 o 
   0  -3  11        0.04       11.39     11.21 o 
   1  -3  11      183.65      203.88     13.80 o 
   2  -3  11      288.46      309.90     22.62 o 
   3  -3  11       69.46       70.65     19.00 o 
   4  -3  11       24.23       12.36     19.24 o 
  -3  -2  11        0.61       20.05     17.49 o 
  -2  -2  11       12.65       14.11     16.79 o 
  -1  -2  11      212.14      221.76     14.61 o 
   0  -2  11        3.98        0.80      9.89 o 
   1  -2  11        2.50       -2.18      9.57 o 
   2  -2  11        9.04        2.22     14.46 o 
   3  -2  11        0.23      -14.81     16.21 o 
   4  -2  11       22.50       26.58     20.17 o 
   5  -2  11        1.10       17.37     21.69 o 
  -4  -1  11        0.53       21.45     18.19 o 
  -3  -1  11        2.46        5.83     16.67 o 
  -2  -1  11       96.55      102.13     17.61 o 
  -1  -1  11      256.63      234.95     13.97 o 
   0  -1  11        2.69       16.82     10.54 o 
   1  -1  11       26.72       23.77      9.13 o 
   2  -1  11      102.40      145.74     16.56 o 
   3  -1  11      455.60      468.58     25.88 o 
   4  -1  11      242.12      218.84     22.97 o 
   5  -1  11        1.98      -14.92     18.65 o 
  -4   0  11       26.51       71.82     20.64 o 
  -3   0  11       23.84       38.47     17.84 o 
  -2   0  11       15.50       -2.45     15.51 o 
  -1   0  11       58.32       28.36     10.75 o 
   0   0  11      229.80      250.15     13.52 o 
   1   0  11      110.53      116.61     10.42 o 
   2   0  11       16.62       34.16     14.34 o 
   3   0  11      370.74      412.50     22.74 o 
   4   0  11       27.18       32.41     17.37 o 
   5   0  11       49.21       31.95     19.35 o 
  -4   1  11        8.34       19.70     21.69 o 
  -3   1  11        3.34        9.79     16.79 o 
  -2   1  11      274.52      338.23     21.80 o 
  -1   1  11       12.65       21.46     10.80 o 
   0   1  11       75.53       91.34     11.65 o 
   1   1  11      172.15      173.32     11.11 o 
   2   1  11       25.75       55.73     13.99 o 
   3   1  11      215.34      212.55     18.42 o 
   4   1  11       11.45       20.75     17.37 o 
   5   1  11       27.69       43.84     18.77 o 
  -4   2  11       11.88       16.32     18.54 o 
  -3   2  11       36.68       52.00     18.77 o 
  -2   2  11      349.66      355.25     22.74 o 
  -1   2  11        1.14        4.39     10.13 o 
   0   2  11      388.13      393.40     28.21 o 
   1   2  11      814.65      763.40     19.12 o 
   2   2  11       26.32       37.78     13.64 o 
   3   2  11      165.99      207.30     18.54 o 
   4   2  11        7.11        4.55     16.44 o 
   5   2  11        0.48      -19.82     22.04 o 
   6   2  11       27.39       27.40     21.69 o 
  -4   3  11       28.25       -1.52     18.54 o 
  -3   3  11        1.38      -16.32     16.32 o 
  -2   3  11      349.66      352.10     22.62 o 
  -1   3  11        8.39       15.48     10.63 o 
   0   3  11       17.36       35.23     10.80 o 
   1   3  11      211.89      217.13     11.80 o 
   2   3  11       31.16       33.23     14.22 o 
   3   3  11       88.50       79.98     14.81 o 
   4   3  11       97.54       90.01     19.59 o 
   5   3  11       27.87       -6.18     17.14 o 
   6   3  11        0.07       -3.38     19.35 o 
  -4   4  11       10.63       -0.12     18.30 o 
  -3   4  11       64.59       72.87     21.34 o 
  -2   4  11       61.06       60.63     16.32 o 
  -1   4  11       62.27       69.25     12.00 o 
   0   4  11        0.05       -4.14     22.04 o 
   1   4  11      478.90      449.04     17.66 o 
   2   4  11      228.78      250.20     19.12 o 
   3   4  11        0.00       13.41     13.29 o 
   4   4  11       56.90       21.80     17.95 o 
   5   4  11       48.72       55.85     17.84 o 
   6   4  11        1.87       22.85     19.12 o 
  -4   5  11       91.05       52.12     20.87 o 
  -3   5  11       47.48       25.07     18.54 o 
  -2   5  11      177.68      169.06     19.47 o 
  -1   5  11      205.10      189.29     14.37 o 
   0   5  11     1849.69     1829.99     46.12 o 
   1   5  11        1.83       -6.65      8.91 o 
   2   5  11      367.84      359.33     23.08 o 
   3   5  11       70.44       69.72     17.49 o 
   4   5  11        6.34      -15.16     15.97 o 
   5   5  11      104.98       36.49     19.35 o 
   6   5  11       37.08       19.35     22.04 o 
  -4   6  11        6.64       23.43     23.08 o 
  -3   6  11      209.04      295.91     24.60 o 
  -2   6  11        0.23      -16.21     16.21 o 
  -1   6  11       70.56       70.73     12.71 o 
   0   6  11       57.68       56.93     12.41 o 
   1   6  11      119.98      115.00     12.12 o 
   2   6  11     1355.15     1339.40     60.63 o 
   3   6  11      566.36      590.30     27.75 o 
   4   6  11      163.81      148.19     21.10 o 
   5   6  11      242.93      251.37     25.88 o 
   6   6  11        6.30      -10.26     20.52 o 
  -3   7  11       74.33       76.13     21.69 o 
  -2   7  11        0.11       -8.74     14.92 o 
  -1   7  11      142.81      129.77     14.26 o 
   0   7  11       54.11       57.10     12.12 o 
   1   7  11       35.16       43.11     11.38 o 
   2   7  11      186.08      152.15     20.05 o 
   3   7  11       66.34       98.87     17.72 o 
   4   7  11       25.08        1.75     16.67 o 
   5   7  11       46.59       19.70     18.42 o 
   6   7  11       69.69       29.61     23.90 o 
  -3   8  11      165.80      187.24     25.30 o 
  -2   8  11        0.53       35.09     17.02 o 
  -1   8  11      152.81      152.12     19.41 o 
   0   8  11      303.81      314.38     29.21 o 
   1   8  11       75.15       63.82     12.77 o 
   2   8  11      302.31      312.11     23.78 o 
   3   8  11      104.83      132.45     20.05 o 
   4   8  11       45.25       57.13     18.54 o 
   5   8  11        0.87        8.63     19.00 o 
   6   8  11       61.52        7.00     21.92 o 
  -3   9  11       22.47      -10.61     20.29 o 
  -2   9  11       24.71       51.65     19.47 o 
  -1   9  11        3.29       -3.67     13.23 o 
   0   9  11      411.24      388.21     27.28 o 
   1   9  11        1.58       -1.56     11.80 o 
   3   9  11       15.53       21.10     17.84 o 
   4   9  11      255.84      248.34     23.78 o 
   5   9  11        5.51       46.40     20.64 o 
  -2  10  11        1.29       17.95     18.42 o 
  -1  10  11      245.70      273.79     18.96 o 
   0  10  11       28.21       47.00     16.21 o 
   1  10  11       94.29       85.19     22.62 o 
   2  10  11       99.29      159.73     22.97 o 
   3  10  11        2.08       19.94     17.26 o 
   4  10  11      167.49      172.67     22.74 o 
   5  10  11       78.06       95.72     22.39 o 
  -2  11  11        7.67       -6.76     18.65 o 
  -1  11  11       68.65      102.65     24.43 o 
   0  11  11       18.62       10.84     13.84 o 
   1  11  11      290.48      255.69     18.01 o 
   2  11  11      229.78      315.03     26.47 o 
   3  11  11      260.28      225.49     24.72 o 
   4  11  11      174.43      208.70     25.30 o 
   5  11  11       18.69       33.69     22.62 o 
  -1  12  11      511.25      585.82     25.23 o 
   0  12  11        2.73        4.41     14.00 o 
   1  12  11      162.57      176.02     17.90 o 
   3  12  11        1.61      -21.34     21.34 o 
   4  12  11       41.73       80.91     23.67 o 
   0  13  11        3.60        6.37     16.44 o 
   1  13  11       17.60       28.60     30.78 o 
   2  13  11      117.40      139.21     26.47 o 
   3  13  11        7.59       43.60     21.92 o 
  -1  -5  12       19.54       28.39     13.60 o 
   0  -5  12       11.48        7.47     12.03 o 
   1  -5  12        0.01      -14.96     19.24 o 
   2  -5  12       19.31        1.87     20.52 o 
  -2  -4  12        3.49       -1.75     18.77 o 
  -1  -4  12       52.81       60.20     13.56 o 
   0  -4  12        1.59       11.09     12.36 o 
   1  -4  12        1.74        4.29     16.50 o 
   2  -4  12       18.52       20.52     17.49 o 
   3  -4  12       18.56      -10.84     18.77 o 
  -2  -3  12       25.25       21.22     18.54 o 
  -1  -3  12        4.80       -7.46     12.68 o 
   0  -3  12       85.29       85.80     13.41 o 
   1  -3  12      153.56      202.75     21.45 o 
   2  -3  12       47.00       53.28     18.77 o 
   3  -3  12       21.70        4.55     18.89 o 
  -3  -2  12        6.37       22.15     19.59 o 
  -2  -2  12       45.17       36.73     18.54 o 
  -1  -2  12        0.10      -11.91     11.91 o 
   0  -2  12       60.80       63.11     12.18 o 
   1  -2  12      104.51       95.91     13.11 o 
   2  -2  12      138.77      135.83     19.00 o 
   3  -2  12      194.37      269.56     23.67 o 
   4  -2  12        0.74        1.98     21.57 o 
  -3  -1  12        1.92      -14.22     18.07 o 
  -2  -1  12      137.16      138.16     19.82 o 
  -1  -1  12       91.43      103.20     13.52 o 
   0  -1  12        0.50       13.03     11.25 o 
   1  -1  12      180.31      191.15     13.25 o 
   2  -1  12        1.56       21.57     15.86 o 
   3  -1  12       25.14       -2.56     17.84 o 
   4  -1  12       77.08      120.32     22.15 o 
  -3   0  12       14.54        5.71     19.00 o 
  -2   0  12       21.91        4.20     16.56 o 
  -1   0  12        4.17        2.72     11.00 o 
   0   0  12        9.32       20.60     10.80 o 
   1   0  12      114.30      123.37     12.30 o 
   2   0  12        5.73       37.54     14.69 o 
   3   0  12        2.22      -10.38     15.62 o 
   4   0  12       75.58       71.35     19.94 o 
   5   0  12        5.19        2.68     19.35 o 
  -3   1  12        4.84        7.11     18.30 o 
  -2   1  12      118.57       98.29     18.42 o 
  -1   1  12       44.85       67.13     12.71 o 
   0   1  12       59.84       76.47     12.15 o 
   1   1  12       15.35       15.72      8.77 o 
   2   1  12      125.90      166.96     17.72 o 
   3   1  12        5.93        0.70     14.92 o 
   4   1  12        7.65       20.40     17.95 o 
   5   1  12       10.50       31.01     19.12 o 
  -3   2  12       58.90       82.31     20.75 o 
  -2   2  12       12.45      -15.39     15.39 o 
  -1   2  12        0.07       10.05     19.35 o 
   0   2  12      490.69      477.45     17.22 o 
   1   2  12       33.81       40.92      9.68 o 
   2   2  12      147.15      182.46     17.84 o 
   3   2  12       99.56      116.36     17.26 o 
   4   2  12       56.75       59.46     18.07 o 
   5   2  12      149.35      115.19     23.32 o 
  -3   3  12       60.46       67.97     19.47 o 
  -2   3  12        1.97       25.77     15.86 o 
  -1   3  12       26.05       39.67     12.36 o 
   0   3  12      697.64      690.17     19.46 o 
   1   3  12       72.71       83.92     10.34 o 
   2   3  12      422.71      441.65     22.27 o 
   3   3  12      354.19      416.70     22.39 o 
   4   3  12       45.73       57.25     19.24 o 
   5   3  12       75.65       41.51     20.52 o 
  -3   4  12       95.89      123.94     21.92 o 
  -2   4  12       82.12       77.07     18.42 o 
  -1   4  12      568.31      567.99     20.23 o 
   0   4  12      307.30      326.54     15.56 o 
   1   4  12       11.71       14.77      9.68 o 
   2   4  12        4.73       21.92     14.69 o 
   3   4  12      142.99      149.82     19.12 o 
   4   4  12       26.02       64.59     21.10 o 
   5   4  12       60.54       11.54     18.65 o 
  -3   5  12        0.88       45.35     18.77 o 
  -1   5  12      126.94      111.02     14.13 o 
   0   5  12      474.25      494.72     30.66 o 
   1   5  12       64.45       94.30     23.84 o 
   2   5  12       53.97       41.86     16.44 o 
   3   5  12        1.66        2.45     15.16 o 
   5   5  12       27.36      -15.86     18.77 o 
  -3   6  12       25.38       36.49     20.17 o 
  -2   6  12       94.65      122.54     19.82 o 
  -1   6  12      192.86      170.74     15.33 o 
   0   6  12       79.88       75.14     13.12 o 
   1   6  12      132.34      133.47     12.74 o 
   2   6  12      202.92      166.84     21.10 o 
   3   6  12       54.72       54.45     17.84 o 
   4   6  12       44.48       69.37     19.82 o 
   5   6  12       11.41      -12.71     18.54 o 
  -3   7  12       13.91       24.02     19.94 o 
  -2   7  12        1.24       14.92     17.37 o 
  -1   7  12      239.86      239.54     17.27 o 
   0   7  12       19.81       16.67     12.44 o 
   1   7  12       84.45       63.20     12.44 o 
   2   7  12      117.20      115.77     20.29 o 
   3   7  12        1.03       12.94     16.91 o 
   4   7  12      280.19      261.86     25.53 o 
   5   7  12      220.10      195.87     27.28 o 
  -2   8  12       34.14       43.95     18.19 o 
  -1   8  12      285.38      268.01     22.62 o 
   0   8  12       79.08       78.04     17.37 o 
   1   8  12      393.58      397.34     42.91 o 
   2   8  12      437.03      470.91     28.21 o 
   3   8  12       94.85      110.99     21.22 o 
   4   8  12      113.23       98.64     20.52 o 
   5   8  12       26.39        7.23     20.52 o 
  -2   9  12        0.20       17.14     17.95 o 
  -1   9  12      339.93      395.84     52.99 o 
   0   9  12        5.32       11.23     12.88 o 
   1   9  12       41.36       16.03     13.92 o 
   2   9  12      239.99      237.03     24.72 o 
   3   9  12       55.48       73.80     20.17 o 
   4   9  12      201.76      188.29     24.95 o 
   5   9  12       43.03        3.38     21.92 o 
  -2  10  12       74.05       79.40     21.57 o 
  -1  10  12      119.65      148.76     17.89 o 
   0  10  12       47.75       43.74     15.68 o 
   1  10  12        9.14        8.60     13.68 o 
   2  10  12      152.16      195.87     24.13 o 
   3  10  12        2.56       31.36     19.24 o 
   4  10  12       11.72       33.11     20.99 o 
   5  10  12        7.87      -20.52     20.52 o 
  -1  11  12       12.69       22.89     16.33 o 
   0  11  12       42.37       49.68     14.35 o 
   1  11  12      105.79      131.11     16.81 o 
   2  11  12        2.47      -19.24     19.24 o 
   3  11  12       33.29       -1.40     19.82 o 
   4  11  12        3.86       19.12     21.57 o 
   0  12  12       11.78       -4.84     15.02 o 
   1  12  12       98.33       83.83     25.53 o 
   2  12  12        0.92       -6.41     21.34 o 
   3  12  12      340.53      370.64     30.08 o 
   1  13  12      273.77      303.09     46.93 o 
   2  13  12      101.34      134.55     26.93 o 
  -1  -3  13       35.13       32.99     13.97 o 
   0  -3  13        2.92       -0.93     12.61 o 
   1  -3  13       36.62       38.18     12.78 o 
   2  -3  13        0.12       10.49     17.95 o 
  -1  -2  13        0.20       25.28     13.47 o 
   0  -2  13       55.60       77.91     28.33 o 
   1  -2  13        0.69        1.99     10.91 o 
   2  -2  13       63.85       80.33     18.42 o 
   3  -2  13        9.75      -12.71     17.72 o 
  -2  -1  13       12.62        4.66     17.84 o 
  -1  -1  13       14.49       -1.81     17.49 o 
   0  -1  13       55.98       53.14     13.05 o 
   1  -1  13        1.48       -0.82     10.09 o 
   2  -1  13       53.65       83.60     18.77 o 
   3  -1  13       11.62      -15.39     17.26 o 
   4  -1  13        3.91        3.85     22.62 o 
  -2   0  13       50.49       33.00     19.00 o 
  -1   0  13        0.35       13.52     12.15 o 
   0   0  13      263.77      292.78     16.20 o 
   1   0  13       36.22       63.25     10.80 o 
   2   0  13        9.98       28.56     15.74 o 
   3   0  13       48.13       81.15     18.77 o 
   4   0  13        1.62       27.05     20.05 o 
  -2   1  13       29.76       70.42     18.54 o 
  -1   1  13        0.60       -8.94     12.00 o 
   0   1  13       27.87       26.26     12.49 o 
   1   1  13       47.15       68.87     10.99 o 
   2   1  13       12.58       49.67     16.09 o 
   3   1  13       61.26       76.60     17.95 o 
   4   1  13       20.88       27.28     20.64 o 
  -2   2  13       16.03       49.32     18.65 o 
  -1   2  13       78.53       82.95     26.41 o 
   0   2  13      144.57      169.23     14.49 o 
   1   2  13       12.06       15.54     21.34 o 
   2   2  13       33.30        5.25     15.86 o 
   3   2  13        0.56        0.23     14.92 o 
   4   2  13       15.77       33.58     17.95 o 
   5   2  13        9.81       23.78     21.45 o 
  -3   3  13        0.04       14.69     20.05 o 
  -2   3  13       39.59       24.72     17.14 o 
  -1   3  13      449.36      488.75     19.54 o 
   0   3  13      146.73      168.16     20.75 o 
   1   3  13        4.40       14.59     20.81 o 
   2   3  13      118.16      150.05     18.65 o 
   3   3  13        0.46        1.52     15.27 o 
   4   3  13       46.01       74.15     19.00 o 
   5   3  13       24.42       68.09     21.57 o 
  -2   4  13       11.88       36.14     17.95 o 
  -1   4  13      131.95      150.84     15.16 o 
   0   4  13      102.06      115.35     17.78 o 
   1   4  13       48.83       54.77     25.82 o 
   2   4  13      726.31      800.40     30.55 o 
   3   4  13       72.42       87.79     19.35 o 
   4   4  13      159.40      192.61     22.15 o 
   5   4  13       80.92       24.25     20.64 o 
  -2   5  13        0.43       -1.28     16.67 o 
  -1   5  13       62.25       81.96     20.05 o 
   0   5  13        3.42       12.22     12.05 o 
   1   5  13       39.62       36.87     11.34 o 
   2   5  13      112.21      104.35     19.47 o 
   3   5  13       16.60       11.54     16.67 o 
   4   5  13       55.97       28.91     20.05 o 
   5   5  13       39.33       11.54     19.94 o 
  -2   6  13       84.79      106.45     20.52 o 
  -1   6  13        2.45       11.83     13.68 o 
   0   6  13       37.95       57.54     13.42 o 
   1   6  13        2.15       12.52     11.24 o 
   2   6  13      329.38      395.59     25.88 o 
   3   6  13       26.11       45.35     18.30 o 
   4   6  13       29.71       30.31     19.59 o 
   5   6  13        1.87        8.39     19.35 o 
  -2   7  13        4.44        6.88     18.42 o 
  -1   7  13      100.17      103.73     19.53 o 
   0   7  13       82.66       90.14     20.81 o 
   1   7  13        9.68       -4.53     19.94 o 
   2   7  13        1.18       -8.63     16.79 o 
   3   7  13       54.55       79.28     20.17 o 
   4   7  13       80.90       60.86     21.34 o 
   5   7  13        0.59       -1.87     20.40 o 
  -2   8  13      113.00      132.21     22.50 o 
  -1   8  13        9.39      -12.95     24.37 o 
   0   8  13       10.58        1.59     14.14 o 
   1   8  13      133.73      136.50     15.62 o 
   2   8  13        0.07       35.33     19.35 o 
   3   8  13       67.76       85.23     21.34 o 
   4   8  13      102.25      161.36     23.78 o 
   5   8  13       71.39       24.83     23.55 o 
  -1   9  13        0.31       12.24     14.99 o 
   0   9  13        0.11       -5.32     14.23 o 
   1   9  13      427.18      467.62     41.21 o 
   2   9  13       69.30       61.09     22.04 o 
   3   9  13      339.36      293.93     28.10 o 
   4   9  13       75.81      123.24     24.72 o 
  -1  10  13      115.07      105.61     18.21 o 
   0  10  13        0.43      -13.32     13.32 o 
   1  10  13      204.90      189.33     18.03 o 
   2  10  13        9.43       38.94     21.45 o 
   3  10  13        3.49       13.64     19.59 o 
   4  10  13      117.01       91.64     24.95 o 
   0  11  13        0.20        0.52     14.43 o 
   1  11  13       98.61      111.07     17.29 o 
   2  11  13       56.20      128.37     24.25 o 
   3  11  13       17.94       29.85     21.45 o 
   1  12  13        3.86       21.28     16.49 o 
   2  12  13      121.99      115.89     26.93 o 
   0  -1  14        0.71        4.49     19.94 o 
   1  -1  14        0.11        6.21     13.06 o 
   2  -1  14       21.30       11.78     17.84 o 
  -1   0  14       30.78       42.95     17.78 o 
   0   0  14       21.10       57.31     14.40 o 
   1   0  14        6.94        1.89     16.61 o 
   2   0  14       62.29       92.69     19.00 o 
   3   0  14        7.98       -9.21     17.72 o 
  -1   1  14       35.66       43.49     14.36 o 
   0   1  14       48.06       27.06     18.36 o 
   1   1  14       29.39       35.90     10.96 o 
   2   1  14      140.39      156.00     20.87 o 
   3   1  14       28.99        2.10     16.79 o 
  -1   2  14      192.25      206.21     16.75 o 
   0   2  14        6.97        9.37     15.33 o 
   1   2  14       19.60       25.05     10.61 o 
   2   2  14       39.44       35.91     17.95 o 
   3   2  14       21.98       48.85     18.65 o 
   4   2  14       24.39       26.12     21.45 o 
  -2   3  14        0.25       38.47     19.12 o 
  -1   3  14        2.21       24.70     13.61 o 
   0   3  14      193.49      235.10     18.65 o 
   1   3  14        2.05       20.99     15.16 o 
   2   3  14       34.39       62.49     18.77 o 
   3   3  14        1.25       10.84     16.67 o 
   4   3  14        0.20        6.76     19.94 o 
  -2   4  14        8.67       12.59     20.05 o 
  -1   4  14        2.13      -11.51     13.44 o 
   0   4  14       16.62       43.31     13.85 o 
   1   4  14      123.63      121.45     13.51 o 
   2   4  14        0.08       -7.69     17.49 o 
   3   4  14       18.44       14.34     17.14 o 
   4   4  14       16.31       14.81     18.77 o 
  -1   5  14        9.83       12.01     20.46 o 
   0   5  14       20.24       34.68     13.67 o 
   1   5  14       97.59       87.58     13.43 o 
   2   5  14        1.64      -19.12     19.12 o 
   3   5  14       39.44       49.67     18.65 o 
   4   5  14      139.88      119.16     24.48 o 
  -1   6  14       93.70      114.08     16.08 o 
   0   6  14       27.40       16.31     14.18 o 
   1   6  14      278.59      275.39     16.98 o 
   2   6  14       61.88       60.63     19.82 o 
   3   6  14       73.61       51.88     19.24 o 
   4   6  14       54.22        4.55     23.90 o 
  -1   7  14       98.11      123.65     16.82 o 
   0   7  14       13.27       10.14     14.63 o 
   1   7  14      162.32      154.05     20.17 o 
   2   7  14       65.03       76.48     21.45 o 
   3   7  14       72.72       88.49     22.85 o 
   4   7  14      147.71      123.59     25.42 o 
  -1   8  14      109.62      120.83     33.81 o 
   0   8  14        3.46      -13.75     15.05 o 
   1   8  14       57.56       49.85     14.81 o 
   2   8  14       59.39       73.10     21.80 o 
   3   8  14       10.92       47.92     20.64 o 
   4   8  14        0.29       -3.61     22.74 o 
   0   9  14       80.07       88.46     16.49 o 
   1   9  14        1.91       10.87     14.62 o 
   2   9  14        2.79       32.18     22.04 o 
   3   9  14       14.96        9.21     20.52 o 
   0  10  14       27.04       23.12     33.23 o 
   1  10  14        1.57      -14.64     14.64 o 
   2  10  14       40.40       17.84     21.34 o 
   3  10  14      260.95      260.58     29.96 o 
   1   1  15        8.82        1.84     11.41 o 
   0   2  15       63.26       63.48     22.85 o 
   1   2  15      156.80      147.02     14.30 o 
   2   2  15       81.92      112.04     21.92 o 
   0   3  15        1.11       -2.67     14.54 o 
   1   3  15       25.45       28.99     21.80 o 
   2   3  15       15.92       33.81     19.35 o 
   3   3  15       15.10       21.80     18.65 o 
   0   4  15        3.75        9.64     14.55 o 
   1   4  15       47.61       61.21     17.95 o 
   2   4  15       64.26       66.46     20.64 o 
   3   4  15       11.01       24.60     19.12 o 
   0   5  15        0.17       27.16     30.90 o 
   1   5  15        0.03      -13.17     13.17 o 
   2   5  15        1.36       21.45     19.70 o 
   3   5  15       52.27       39.99     19.12 o 
   0   6  15        2.90       11.42     15.48 o 
   1   6  15       18.78       51.52     22.27 o 
   2   6  15        0.16       28.68     20.17 o 
   3   6  15       65.63       44.30     19.82 o 
   0   7  15       69.44       83.83     16.32 o 
   1   7  15       90.17       90.57     16.21 o 
   2   7  15       62.37       68.67     22.15 o 
   3   7  15      142.00      128.95     23.67 o 
   1   8  15       54.37       56.94     15.87 o 
   2   8  15        0.33       24.48     21.80 o 
                                                 
